# Supplementary material for: Acetic-acid-induced jasmonate signaling in root enhances drought avoidance in rice
Source: Sci Rep. 2021 Mar 18;11:6280. doi: 10.1038/s41598-021-85355-7 (PMC7973560; doi:10.1038/s41598-021-85355-7)
Supplement: Supplementary file 2 — Supplementary Information 2. [file 41598_2021_85355_MOESM2_ESM.zip]

Archive with 1 entries (1 files):
- Habu2_Suppl_Tabl.xlsx
