# Supplementary material for: Acetic-acid-induced jasmonate signaling in root enhances drought avoidance in rice
Source: Sci Rep. 2021 Mar 18;11:6280. doi: 10.1038/s41598-021-85355-7 (PMC7973560; doi:10.1038/s41598-021-85355-7)
Supplement: Supplementary file 2 — Supplementary Information 2. [file 41598_2021_85355_MOESM2_ESM.zip › Habu2_Suppl_Tabl.xlsx]

## Sheet: SupplTab_S1
Supplementary Table S1. Amino acid and ammonium content of xylem saps under acetic acid treatment.
amino acid	acetic acid
	0mM				30mM
Asp	184	±	35		196	±	35
Glu	321	±	43		523	±	132
Asn	1821	±	252		1107	±	289
Ser	1987	±	215		2804	±	343
Gln	4692	±	735		6608	±	2841
His	64	±	10		143	±	38
Gly	157	±	27		237	±	44
Thr	529	±	35		730	±	125
Arg	139	±	20		174	±	42
Ala	10707	±	2366		7752	±	2692
Tyr	64	±	10		71	±	13
Met	319	±	44		459	±	104
Val	82	±	10		57	±	11
Trp	1.8	±	0.7		2.7	±	1.3
Ile	39	±	5		55	±	9
Phe	68	±	12		86	±	17
Leu	138	±	29		142	±	34
Lys	78	±	13		195	±	43
Pro	125	±	80		263	±	28
NH4+	77	±	12		72	±	13
unit: mM

## Sheet: SupplTab_S2
Supplementary Table S2. Selected genes for abscisic acid-related genes analyzed in microarray analysis1.
RAP	TIGR	gene	Description	root				shoot
				day 2		day 4		day 2		day 4		day 3
				AcOH	AcOK	AcOH	AcOK	AcOH	AcOK	AcOH	AcOK	drought
Os09g0325700	LOC_Os09g15670	OsPP2C9	Protein phosphatase 2C (EC 3.1.3.16) (PP2C).	0.816357	0.555694	0.192089	0.297335	1.80563	1.90258	1.48943	1.66325	6.01833
Os07g0154100	LOC_Os07g05940	OsNCED3	Viviparous-14.	0.242883	0.4883	-0.219389	-0.0391593	1.20517	1.03845	0.989794	1.1658	4.47279
Os02g0703600	LOC_Os02g47470	OsABA8OX1	Cytochrome P450 90C1 (EC 1.14.-.-) (ROTUNDIFOLIA3).	0.263966	0.0411433	-0.106677	-0.420695	0.0142233	-0.433354	-0.0199103	-0.554778	4.06166
Os03g0268600	LOC_Os03g16170	OsPP2C4	Protein phosphatase type 2C.	1.06909	0.530976	0.559276	0.239356	0.656668	0.824152	0.791471	0.603069	3.83539
Os05g0572700	LOC_Os05g49730	OsPP2C7	Protein phosphatase 2C.	0.607725	0.533815	0.397284	0.303725	-0.299106	-0.211703	0.583922	0.718875	3.68232
Os01g0859300	LOC_Os01g64000	OsbZIP10	ABA response element binding factor.	-1.2301	-1.1706	-1.69623	-1.10759	0.432269	0.406011	0.261299	0.0750141	3.52017
Os01g0867300	LOC_Os01g64730	OsbZIP12	OSE2-like protein (Fragment).	0.594985	0.327693	0.425287	0.316063	0.107388	0.113245	0.400105	0.371066	3.45389
Os05g0537400	LOC_Os05g46040	OsPP2C6	Protein phosphatase 2C.	0.0329087	-0.0989668	-0.0588901	-0.0842802	0.423268	0.47622	0.171276	0.205381	3.1623
Os05g0457200	LOC_Os05g38290	OsPP2C5	Protein phosphatase-2C.	-0.94374	-0.858841	-1.15728	-0.795689	1.56927	1.67064	1.47729	1.25703	3.03458
Os08g0472800	LOC_Os08g36860	OsABA8OX2	E-class P450, group I family protein.	0.765487	0.226333	0.472987	0.288139	-0.141255	-0.22476	0.191582	-0.00721126	2.53494
Os01g0656200	LOC_Os01g46760	OsPP2C2	Protein phosphatase 2C family protein.	-0.539586	-0.65649	-0.2571	-0.588355	1.2076	1.93917	1.18047	1.21146	2.02282
Os01g0846300	LOC_Os01g62760	OsPP2C3	Protein phpsphatase 2C (PP2C) (EC 3.1.3.16).	0.178096	-0.0958544	-0.155401	-0.194293	1.10993	1.19896	0.931294	0.76971	1.9574
Os02g0766700	LOC_Os02g52780	OsbZIP23	Abscisic acid responsive elements-binding factor (ABA-responsive element binding protein 2) (AREB2).	-0.283265	-0.378066	-0.446197	-0.320214	0.927276	0.850212	0.707878	0.588416	1.87263
Os09g0456200	LOC_Os09g28310	OsbZIP72	BZIP transcription factor ABI5.	0.382743	0.136608	0.0907112	-0.0101295	0.393844	0.467559	0.18675	0.139738	1.87085
Os12g0586100	LOC_Os12g39630	OsSAPK9	Protein kinase, 41K (EC 2.7.1.-).	-0.639993	-0.831047	-0.749417	-0.471158	-0.000885531	-0.0281078	-0.262429	-0.207137	1.76684
Os01g0172400	LOC_Os01g07760	OsPLDα1	Phospholipase D alpha 1 precursor (EC 3.1.4.4) (PLD alpha 1) (Choline phosphatase 1)	-0.549745	-0.38249	-0.327028	-0.341644	0.208179	0.197048	0.163203	0.168336	1.54805
Os03g0610900	LOC_Os03g41460	OsSAPK10	Protein kinase, 41K (EC 2.7.1.-).	-0.0546905	0.0650386	0.149294	0.0106776	0.0570117	-0.0119585	0.0641641	0.0538469	1.45127
Os09g0543100	LOC_Os09g37100	OsPLDα12	Phospholipase D delta (EC 3.1.4.4) (AtPLDdelta) (PLD delta). Splice isoform 2.	0.0826639	0.370338	-0.186727	-0.0481667	0.0870848	0.0933136	-0.191177	-0.175033	1.43417
Os03g0645900	LOC_Os03g44380	OsNCED1	9-cis-epoxycarotenoid dioxygenase.	0.0690104	0.0134241	0.232052	0.0185003	-0.00251655	0.131387	0.15881	0.136877	1.38976
Os01g0911700	LOC_Os01g68370	OsVP1	Transcription activator VP1-rice.	-0.0773262	-0.0604822	0.0615151	0.0321551	-0.194072	-0.138433	-0.174221	-0.00318371	1.34786
Os06g0670000	LOC_Os06g45860	OsABA3	Molybdenum cofactor sulfurase.	0.00469869	-0.00927785	-0.105296	-0.120912	0.0102204	-0.117592	-0.108392	-0.0777923	1.25156
Os05g0437700	LOC_Os05g36160	OsbZIP40	OSE2-like protein (Fragment).	-0.00438156	-0.226027	-0.0677108	-0.137365	0.387941	0.492493	0.342427	0.293001	0.97177
Os05g0592800	LOC_Os05g51510	OsPP2C8	Protein phosphatase 2C ABI2 (EC 3.1.3.16) (PP2C) (Abscisic acid- insensitive 2).	-0.0916946	-0.105422	0.086084	-0.0377689	0.0522201	0.0757485	-0.0814618	-0.0538312	0.851316
Os05g0489700	LOC_Os05g41070	OsbZIP42	Promoter-binding factor-like protein (ABA-responsive element binding protein 3) (AREB3).	-0.175879	-0.248318	-0.0586104	-0.285956	0.137777	0.0978887	0.197471	0.113943	0.784001
Os06g0211200	LOC_Os06g10880	OsbZIP46	Abscisic acid responsive elements-binding factor (ABA-responsive element binding protein 1) (AREB1).	-1.14736	-1.13973	-0.677712	-0.795459	0.55624	0.436226	0.573607	0.62293	0.770719
Os10g0524400	LOC_Os10g38060	OsPLDα13	Phospholipase D (EC 3.1.4.4).	0.470424	0.69587	0.354844	0.493547	0.154525	0.0669951	0.0920118	0.111955	0.580707
Os03g0840800	LOC_Os03g62410	OsPLDα4	Phospholipase D.	-0.0882658	-0.0799887	0.173587	0.143547	-0.318929	-0.350968	0.52176	0.0511261	0.504933
Os03g0764800	LOC_Os03g55600	OsSAPK8	Protein kinase, 41K (EC 2.7.1.-).	0.0268618	-0.0285306	-0.0114781	-0.0206727	0.0387694	0.0581879	-0.00827517	-0.0306368	0.43036
Os01g0813100	LOC_Os01g59760	OsbZIP9	Basic-leucine zipper (bZIP) transcription factor domain containing protein.	-0.0633917	-0.0169009	0.0862555	-0.0822574	-0.439852	-0.524315	0.0874765	0.299785	0.419204
Os07g0686100	LOC_Os07g48660	OsbZIP62	Abscisic acid responsive elements-binding factor.	-0.265428	-0.12442	-0.0990742	-0.185287	-0.221414	-0.0944442	0.184106	0.270962	0.399803
Os09g0457100	LOC_Os09g28390	OsABA8OX3	Cytochrome P450 family protein.	0.0748488	-0.362301	0.041432	-0.541164	-0.370034	-0.427498	-0.624536	-0.65873	0.283399
Os07g0164900	LOC_Os07g07050	OsAAO3;3	Aldehyde oxidase-2.	0.902536	1.00936	0.637813	0.804917	0.606855	0.732893	0.558149	0.73252	0.136538
Os02g0833600	LOC_Os02g58670	OsbZIP24	Glip19 protein.	-0.148831	-0.263173	-0.153826	-0.212201	-0.0334796	-0.00181377	0.161521	0.0893289	0.129073
Os05g0171000	LOC_Os05g07880	OsPLDα5	Phospholipase D2 (EC 3.1.4.4).	-0.418135	-0.596478	-0.154989	-0.287943	0.287048	0.423827	0.318136	0.581949	0.119952
Os08g0401800	LOC_Os08g31060	OsPLDα10	Phospholipase D alpha 1 precursor (EC 3.1.4.4) (PLD alpha 1) (Choline phosphatase 1)	-0.0281697	0.112021	-0.182815	-0.0755357	0.0196356	-0.00737387	-0.306919	-0.24379	-0.197658
Os04g0448900	LOC_Os04g37619	OsZEP1	Zeaxanthin epoxidase.	0.302541	0.198278	0.152948	-0.0602036	0.00826811	0.0930743	-0.0973252	-0.170809	-0.590068
Os07g0260400	LOC_Os07g15680	OsPLDα9	Phospholipase D.	-0.187012	-0.260388	-0.0891686	-0.408091	-0.171978	-0.0952991	-0.150457	-0.0904425	-0.724816
Os10g0168100	LOC_Os10g08640	OsAAO3;4	(No Hit)	0.0327785	0.122177	0.275095	0.246884	0.194177	0.301958	0.00101534	0.0198263	-0.880532
Os07g0282300	LOC_Os07g18154	OsAAO3;2	Aldehyde oxidase-2.	-0.329398	-0.525308	-0.645152	-0.429768	0.232359	0.237562	0.23345	0.16106	-1.31095
Os03g0391400	LOC_Os03g27370	OsPLDα3	Phospholipase D.	-0.545245	-0.783088	-0.373277	-0.798544	0.0456	-0.0142349	0.0514576	0.0117297	-1.61514
Os09g0421300	LOC_Os09g25390	OsPLDα11	Phospholipase D lambda.	-0.515245	-0.0415697	-0.461032	-0.12406	0.425875	0.381104	0.228578	0.0681448	-2.49869
Os03g0119100	LOC_Os03g02740	OsPLDα2	Phospholipase D beta 2.	0.0588554	-0.214628	-0.52849	-0.383499	-0.11345	-0.209259	-0.266992	-0.380025	-2.98091
Os03g0810800	LOC_Os03g59610	OsABA2	Short-chain alcohol dehydrogenase.	-0.0435091	0.148588	0.0433382	0.366157	0.136319	0.126573	0.0248647	-0.0182287	-3.07047
Os06g0604200	LOC_Os06g40170	OsPLDα6	Phospholipase D.	-0.0279278	-0.102417	0.307944	-0.151634	0.319252	0.220736	0.0871334	0.0758213	-5.79
Os06g0604300	LOC_Os06g40180	OsPLDα7	Phospholipase D2.	0.390615	0.542081	0.666636	-0.012666	0.796109	0.716703	0.553489	0.554211	-6.23608
1Expression coefficients (fold changes in log2) relative to those of controls calculated by empirical Bayes method (see Methods) are shown.
Coefficients < -1, -1 - 0, 0 - 1, > 1 are indicated in blue, pale blue, pale red, and red, respectively.

## Sheet: SupplTab_S3
Supplementary Table S3. Selected genes for auxin-related genes analyzed in microarray analysis1.
RAP	TIGR	gene	Description	root				shoot
				day 2		day 4		day 2		day 4		day 3
				AcOH	AcOK	AcOH	AcOK	AcOH	AcOK	AcOH	AcOK	drought
Os05g0523300	LOC_Os05g44810	OsIAA18	AUX/IAA protein family protein.	-0.489116	-0.854662	-0.366517	-0.362675	0.112513	0.0804147	-0.0104381	-0.0530025	3.42903
Os01g0741900	LOC_Os01g53880	OsIAA6	Auxin-responsive protein IAA26 (Indoleacetic acid-induced protein 26) (Phytochrome-associated protein 1).	-0.555191	-0.92135	-0.355065	-0.407981	0.166747	0.303766	-0.040308	-0.181641	2.52633
Os02g0805100	LOC_Os02g56120	OsIAA9	AUX/IAA protein family protein.	1.27743	1.19383	0.957509	1.12384	-0.0200549	0.0272004	-0.280256	-0.19321	2.08282
Os03g0790900	LOC_Os03g57690	OsAAO2	Aldehyde oxidase-2.	-0.53135	-0.346575	-0.516631	-0.232524	-0.0346214	-0.0172261	0.0638874	0.0446946	2.06726
Os02g0190300	LOC_Os02g09720	OsPGP9	P-glycoprotein homologue.	-0.657491	-0.46401	-0.275402	0.060272	0.374733	0.544882	0.609299	0.6831	1.89213
Os05g0169300	LOC_Os05g07720	OsTAA1;4	Alliinase EGF-like domain containing protein.	-0.109111	-0.0344853	-0.0831791	0.00258859	0.034866	-0.059758	-0.106392	0.0656283	1.84188
Os01g0190300	LOC_Os01g09450	OsIAA2	AUX/IAA protein family protein.	-0.0959693	-0.491966	-0.145281	-0.473624	-0.515792	-0.706043	-0.494649	-0.72391	1.75795
Os06g0355300	LOC_Os06g24850	OsIAA22	(No Hit)	-0.432272	-0.587601	-0.124325	-0.360219	0.237015	0.0633348	-0.0352499	-0.109345	1.59048
Os08g0109400	LOC_Os08g01780	OsIAA25	AUX/IAA protein family protein.	-0.37783	-0.663285	0.0714084	-0.346084	0.366217	0.106632	-0.113506	-0.199556	1.53519
Os06g0196700	LOC_Os06g09660	OsARF16	Auxin response factor 1.	-0.465445	-0.24504	-0.151589	-0.0982233	0.0840053	0.0308725	-0.131897	-0.0712714	1.3518
Os05g0150500	LOC_Os05g05800	OsTIR1;1	Cyclin-like F-box domain containing protein.	-0.308137	-0.0126889	-0.164012	0.00574134	-0.0983912	-0.0965121	-0.0741793	-0.0783413	1.22234
Os05g0559400	LOC_Os05g48590	OsIAA19	IAA6 (Fragment).	0.0185463	0.0282072	-0.155409	0.0248191	-0.0453587	-0.107756	-0.0312291	-0.036939	1.22172
Os01g0695800	LOC_Os01g50100	OsPGP5/OsMDR7	Multidrug resistance protein 1 homolog.	4.35986	4.66393	4.23141	4.31617	0.554385	0.422348	1.45171	1.92969	1.20634
Os01g0927600	LOC_Os01g70270	OsARF4	AUX/IAA protein family protein.	-0.210535	-0.134193	-0.0381973	-0.0277968	0.240341	0.291846	-0.100938	0.0738921	1.12215
Os11g0515500	LOC_Os11g31620	OsTIR1;5	Conserved hypothetical protein.	0.158278	0.43289	0.150585	0.437185	0.127237	0.132189	0.216811	0.349113	0.687526
Os01g0224700	LOC_Os01g12490	OsYUCCA4	Flavin monoxygenase-like protein floozy.	0.37029	0.594559	0.247045	0.24357	0.629512	0.896326	0.261401	0.602041	0.579979
Os04g0395600	LOC_Os04g32460	OsTIR1;3	Cyclin-like F-box domain containing protein.	-0.101658	-0.294393	-0.241091	-0.266879	0.0488934	-0.0279272	-0.25436	-0.14831	0.549007
Os06g0702600	LOC_Os06g48950	OsARF19	Auxin response factor 2.	-0.147025	-0.0125372	-0.204465	-0.0862779	0.200455	0.171732	-0.10201	0.0911285	0.539044
Os03g0280000	LOC_Os03g17180	OsPGP13	ABC transporter, transmembrane region domain containing protein.	0.233389	0.173581	0.0937925	0.11833	0.100841	0.00683556	-0.0311452	0.0596839	0.424874
Os08g0529000	LOC_Os08g41720	OsPIN5b	Auxin efflux carrier component 1 (PIN-FORMED protein) (AtPIN1).	1.07418	1.7189	-0.0828204	-0.0468135	-0.209503	-0.0518175	-0.339356	-0.240061	0.399367
Os08g0520500	LOC_Os08g40900	OsARF21	Auxin response factor 2.	-0.187533	-0.0828147	-0.304479	-0.243099	-0.200086	-0.152147	-0.206406	-0.0254836	0.386558
Os05g0515400	LOC_Os05g43920	OsARF14	Transcriptional factor B3 family protein.	0.160914	0.143319	0.0271048	0.0131728	-0.0452159	-0.0823126	0.0953765	0.0334368	0.364413
Os02g0635200	LOC_Os02g42350	OsNIT1	Nitrilase 2.	0.884953	0.639141	0.56966	0.510534	0.0304504	-0.0522994	0.0594711	-0.0481442	0.359117
Os04g0463500	LOC_Os04g38950	OsASB1	Anthranilate synthase beta subunit (EC 4.1.3.27) (At1g25220).	2.33962	1.90368	2.24193	2.15618	0.00246914	0.0252824	0.178824	0.212948	0.274348
Os02g0635000	LOC_Os02g42330	OsNIT2	Nitrilase 1.	0.189185	0.247668	0.293456	0.334473	-0.141061	-0.0993069	-0.13292	-0.134757	0.271833
Os01g0533900	LOC_Os01g34970	OsPGP2/OsMDR6	Multidrug resistance protein 1 homolog.	-0.579688	0.0891563	-0.375648	-0.000614447	-0.0213429	-0.108136	-0.188215	-0.244838	0.260811
Os03g0162000	LOC_Os03g06654	OsCOW1	Dimethylaniline monooxygenase-like protein (Flavin-containing monooxygenase YUCCA).	-0.5608	-0.328537	-0.702009	-0.363489	0.0135482	0.250374	-0.134977	-0.242743	0.171966
Os09g0527700	LOC_Os09g35870	OsIAA26	AUX/IAA protein family protein.	0.578076	0.19675	-0.757926	-0.071481	0.402314	-0.0165077	0.0345694	-0.0295837	0.154031
Os05g0548300	LOC_Os05g47490	OsPGP18/OsMDR8	Multidrug resistance protein 1 homolog.	1.13571	1.27625	0.132318	-0.0812525	0.145772	0.0202662	0.139394	0.258597	0.145109
Os11g0221300	LOC_Os11g11430	OsIAA8	AUX/IAA protein family protein.	-0.25683	-0.0662014	-0.00824754	-0.233344	-0.103093	-0.0767203	0.201068	-0.265009	0.143397
Os04g0690600	LOC_Os04g59430	OsARF13	Transcriptional factor B3 family protein.	-0.204886	0.0740286	-0.550536	-0.0374406	1.06949	0.660367	0.362967	-0.305208	0.0637434
Os06g0166500	LOC_Os06g07040	OsIAA20	AUX/IAA protein family protein.	0.40926	0.543497	-0.0642454	0.00764227	-0.0958425	-0.494743	-0.235097	0.172833	0.0272073
Os11g0462900	LOC_Os11g27450	OsTIR1;4	Leucine-rich repeat, cysteine-containing subtype containing protein.	0.295993	0.600645	-0.171633	0.342924	0.320326	-0.0382563	0.115115	-0.441949	-0.0160841
Os12g0479400	LOC_Os12g29520	OsARF24	Transcriptional factor B3 family protein.	0.0157362	-0.104183	0.0263954	-0.0773958	0.117565	0.145523	-0.119611	-0.0515994	-0.0221477
Os01g0976100	LOC_Os01g74470	OsPGP8	ABC transporter, transmembrane region domain containing protein.	-0.146108	-0.120294	0.0755312	0.192106	0.31908	0.140566	0.0976232	-0.0105764	-0.0579819
Os03g0264400	LOC_Os03g15780	OsASA2	Anthranilate synthase alpha 2 subunit.	1.7052	1.49259	1.27626	1.3435	0.0324807	-0.00832986	0.192248	0.411018	-0.0632437
Os07g0182400	LOC_Os07g08460	OsIAA24	AUX/IAA protein family protein.	0.163066	0.00084456	0.0230637	0.051377	0.0611023	-0.0242304	-0.102516	-0.189732	-0.0739511
Os06g0685700	LOC_Os06g47150	OsARF18	Auxin response factor 16.	-0.168822	-0.152898	0.0317093	-0.116466	0.191207	0.321641	0.173907	0.186044	-0.103469
Os11g0523800	LOC_Os11g32110	OsARF23	Transcriptional factor B3 family protein.	-0.110574	-0.221362	-0.027948	-0.126984	0.457976	0.498428	0.187383	0.239064	-0.163055
Os03g0826500	LOC_Os03g61120	OsASA1	Anthranilate synthase alpha 1 subunit.	0.0950748	0.357569	0.363108	0.447211	-0.287622	-0.334896	-0.257268	-0.19286	-0.215828
Os01g0675700	LOC_Os01g48444	OsIAA5	Auxin-responsive protein IAA14 (Indoleacetic acid-induced protein 14) (SOLITARY-ROOT protein).	-0.286366	-0.275025	-0.234201	-0.199465	-0.136274	-0.143174	-0.127874	-0.0804788	-0.220446
Os05g0186900	LOC_Os05g09480	OsIAA16	Conserved hypothetical protein.	0.0123519	-0.325006	0.0836351	-0.329466	-0.400886	-0.450795	-0.0138073	-0.111917	-0.285032
Os02g0759700	LOC_Os02g52230	OsTIR1;2	Cyclin-like F-box domain containing protein.	0.102011	0.04275	0.158496	0.0769147	0.00197815	-0.00857753	-0.113644	-0.0382647	-0.299244
Os01g0178500	LOC_Os01g08320	OsIAA1	AUX/IAA protein family protein.	0.124746	0.00336408	0.0483469	-0.13266	0.0372566	-0.0572353	-0.145399	-0.145066	-0.335116
Os10g0138100	LOC_Os10g04860	OsAAO1	Aldehyde oxidase (EC 1.2.3.1).	-0.0977546	0.186997	-0.0409741	0.149097	-0.645528	-0.257704	-1.22659	-0.739431	-0.393623
Os07g0281700	LOC_Os07g18120	OsAAO3	Ferredoxin domain containing protein.	0.0661633	0.0591127	0.0354149	0.356209	0.163109	0.149636	-0.1238	-0.278061	-0.3966
Os02g0723400	LOC_Os02g49160	OsIAA8	AUX/IAA protein family protein.	0.124307	-0.00748528	0.0839395	-0.0710823	-0.236173	-0.223655	0.215284	-0.0131994	-0.430768
Os08g0564300	LOC_Os08g45030	OsPGP22/OsMDR14	P-glycoprotein 1.	-0.282214	-0.167343	0.122871	-0.089282	-0.0893267	-0.162085	-0.19663	-0.145988	-0.538331
Os01g0645400	LOC_Os01g45760	OsYUCCA1	Dimethylaniline monooxygenase-like protein (Flavin-containing monooxygenase YUCCA).	-0.507423	-0.556483	-0.388958	-0.432987	-0.618398	-0.310479	-0.0327625	0.0149222	-0.567845
Os05g0563400	LOC_Os05g48870	OsARF15	Auxin response factor 5.	0.369749	0.389853	0.50341	0.341729	0.035879	0.0411109	-0.0560182	-0.0382494	-0.570293
Os02g0557200	LOC_Os02g35140	OsARF7	Auxin response factor 1.	-0.469313	-0.549404	-0.344637	-0.462708	0.168263	0.117822	-0.196309	-0.103008	-0.631587
Os02g0164900	LOC_Os02g06910	OsARF6	Auxin response factor 6.	-0.407765	-0.437152	-0.269688	-0.377384	0.0642685	0.0407742	-0.126985	-0.0920344	-0.740157
Os06g0677800	LOC_Os06g46410	OsARF17	Auxin response factor 3.	-0.212582	-0.090154	-0.203355	-0.164189	-0.0151148	-0.0527288	-0.253156	-0.151821	-0.797954
Os12g0613700	LOC_Os12g41950	OsARF25	Transcriptional factor B3 family protein.	-0.14342	-0.0151441	-0.0904864	-0.19063	0.146762	0.16059	-0.208336	-0.0771945	-0.853735
Os06g0660200	LOC_Os06g44970	OsPIN2	Auxin efflux carrier component 2 (AtPIN2) (Auxin efflux carrier AGR) (AtAGR1) (AtEIR1) (WAVY6).	-0.613395	-0.228109	0.0212504	-0.147563	-0.694038	-0.0543944	-0.416797	0.107532	-0.872006
Os01g0290700	LOC_Os01g18670	OsPGP1	MDR-like p-glycoprotein.	-0.0102194	0.0311883	-0.1658	-0.030776	0.35205	0.312452	0.208747	0.280608	-0.91288
Os01g0670800	LOC_Os01g48060	OsARF2	Transcriptional factor B3 family protein.	0.107734	-0.036533	0.250506	0.10245	-0.117706	-0.137082	-0.337306	-0.352597	-0.999075
Os05g0137200	LOC_Os05g04610	OsPGP17	ABC transporter domain containing protein.	-0.501059	-0.309378	-0.675325	-0.538455	0.187444	0.0402142	-0.189969	-0.250369	-1.25398
Os02g0323000	LOC_Os02g21750	OsPGP10	Multidrug resistance p-glycoprotein.	0.014925	-0.373765	-0.0266111	-0.251185	0.682362	0.358654	-0.310199	0.17224	-1.26844
Supplementary Table S3. Selected genes for auxin-related genes analyzed in microarray analysis1. (continued)
RAP	TIGR	gene	Description	root				shoot
				day 2		day 4		day 2		day 4		day 3
				AcOH	AcOK	AcOH	AcOK	AcOH	AcOK	AcOH	AcOK	drought
Os01g0286900	LOC_Os01g18360	OsIAA4	Auxin-responsive protein IAA31 (Indoleacetic acid-induced protein 31).	-0.261178	-0.334113	-0.474396	-0.328668	0.216933	0.412596	0.384086	0.328037	-1.31206
Os03g0718000	LOC_Os03g50880	OsASB2	Anthranilate synthase beta subunit (EC 4.1.3.27) (At1g25220).	0.0563632	-0.0590678	-0.220662	0.0166431	0.438798	0.626693	0.696914	0.637282	-1.373
Os01g0715600	LOC_Os01g51780	OsPIN8	Auxin Efflux Carrier family protein.	-0.0658128	-0.534605	0.09034	-0.0337626	0.0808627	-0.0672434	-0.16868	0.0301298	-1.42363
Os05g0178600	LOC_Os05g08570	OsIAA15	AUX/IAA protein family protein.	0.0682824	0.0192319	0.118699	0.0996359	0.124383	0.0613974	0.0484824	0.0544766	-1.43115
Os11g0169200	LOC_Os11g06820	OsLAX5	Amino acid/polyamine transporter II family protein.	-0.14145	0.00204761	0.0153494	-0.10856	-0.128737	-0.0516955	-0.0723686	-0.0446663	-1.44565
Os03g0742900	LOC_Os03g53150	OsIAA13	AUX/IAA protein family protein.	-0.353919	-0.068548	-0.162212	0.144824	0.237958	0.295994	0.206848	0.203143	-1.48434
Os01g0236300	LOC_Os01g13520	OsARF1	Auxin response factor 18.	-0.254081	-0.201575	-0.248427	-0.0916667	0.425292	0.546573	0.239331	0.430531	-1.56564
Os01g0802700	LOC_Os01g58860	OsPIN9	Auxin Efflux Carrier family protein.	1.25932	1.34261	0.45078	0.344595	-0.853683	-0.0779727	0.0429296	0.794802	-1.63248
Os01g0643300	LOC_Os01g45550	OsPIN10a	Efflux carrier of polar auxin transport.	0.357533	-0.0166817	0.679	0.170573	0.216555	0.0736372	-0.0273977	0.0304994	-1.65598
Os03g0633500	LOC_Os03g43400	OsIAA11	Auxin-responsive protein IAA17 (Indoleacetic acid-induced protein 17) (Auxin response 3).	-0.399089	0.0368572	-0.474746	0.0267997	-0.0921781	-0.0634847	-0.0690993	0.132513	-1.69311
Os01g0231000	LOC_Os01g13030	OsIAA3	Auxin-responsive protein (Aux/IAA) (Fragment).	-0.0507058	-0.0753087	0.159799	0.153948	0.127282	0.328715	0.150718	0.203863	-1.89005
Os01g0717700	LOC_Os01g52010	OsTAA1;3	Allinase, C-terminal domain containing protein.	-0.162615	0.277321	-0.138159	0.39185	1.03776	1.12822	0.879295	0.85017	-1.94322
Os02g0817600	LOC_Os02g57250	OsIAA10	AUX/IAA protein family protein.	0.2654	-0.0232916	0.369908	0.305794	0.153444	0.072552	0.0431293	-0.0185623	-1.9891
Os04g0442000	LOC_Os04g36054	OsARF9	Auxin response factor 2 (ARF1-binding protein) (ARF1-BP).	-0.237374	-0.495893	-0.138697	-0.175192	0.435948	0.376745	0.328817	0.289921	-2.13395
Os04g0671900	LOC_Os04g57610	OsARF12	Auxin response factor 8.	-0.0911093	0.296963	0.0735693	-0.0301858	-0.0705167	-0.0917004	-0.198558	-0.115523	-2.16736
Os04g0128900	LOC_Os04g03980	OsYUCCA7	Flavin monoxygenase-like protein floozy.	0.0850327	-0.0309871	0.35654	0.272361	0.117059	-0.0293073	-0.227234	-0.108414	-2.17863
Os01g0169800	LOC_Os01g07500	OsTAA1;1	Allinase, C-terminal domain containing protein.	-0.509229	-0.419395	-0.189491	-0.219614	-0.30857	-0.272015	-0.491344	-0.372257	-2.2517
Os09g0505400	LOC_Os09g32770	OsPIN5c	Auxin Efflux Carrier family protein.	1.33279	0.902422	0.522201	0.56813	-0.724997	-0.330453	-0.676749	-0.398356	-2.25614
Os06g0335500	LOC_Os06g22870	OsIAA21	AUX/IAA protein family protein.	-0.269504	-0.545425	-0.337561	-0.306146	0.217617	0.251125	0.216897	0.192676	-2.39562
Os01g0753500	LOC_Os01g54990	OsARF3	Transcriptional factor B3 family protein.	0.12693	0.193215	-0.0862348	0.0522229	0.0472664	-0.0152694	-0.0902176	-0.119686	-2.49637
Os04g0519700	LOC_Os04g43910	OsARF10	Auxin response factor 10.	-0.27724	-0.165739	-0.379981	-0.214062	0.338364	0.469393	0.333038	0.230146	-2.74677
Os01g0856500	LOC_Os01g63770	OsLAX1	AUX1-like protein.	-0.46812	-0.480466	-0.275451	-0.518663	-0.0393344	-0.104994	-0.220802	-0.110386	-2.79431
Os02g0743400	LOC_Os02g50960	OsPIN1b	Auxin transport protein REH1.	0.329757	0.194757	0.45054	0.185026	0.128596	-0.0139879	-0.0516113	-0.0231515	-2.85388
Os04g0664400	LOC_Os04g56850	OsARF11	Auxin response factor 1.	-0.166758	-0.147634	-0.0603998	-0.278931	-0.363665	-0.451021	-0.251006	-0.233714	-3.02293
Os07g0437000	LOC_Os07g25540	OsYUCCA6	Flavin monoxygenase-like protein floozy.	0.079715	0.0109535	0.0542914	0.0122133	0.274739	0.386276	0.0937728	-0.0142422	-3.14339
Os05g0230700	LOC_Os05g14180	OsIAA17	Auxin-responsive protein IAA2 (Indoleacetic acid-induced protein 2).	-0.231379	-0.12203	-0.0455726	-0.0144529	0.154931	0.202205	0.095545	0.12853	-3.18255
Os04g0459000	LOC_Os04g38570	OsPGP14/OsMDR13	MDR-like ABC transporter.	-0.350768	-0.441441	0.109924	-0.197999	-0.0102109	0.12283	-0.102614	-0.0807764	-3.34739
Os04g0642000	LOC_Os04g54930	OsPGP16	P-glycoprotein; multi-drug resistance related; ABC transporter-like protein.	-0.213557	-0.189696	0.0500126	-0.201495	0.0505197	0.0486759	-0.113203	-0.0817988	-3.39168
Os02g0693700	LOC_Os02g46680	OsPGP11	MDR-like p-glycoprotein.	0.0987795	-0.380493	0.564467	-0.243406	-0.205455	-0.328699	-0.286207	-0.382486	-3.42848
Os10g0147400	LOC_Os10g05690	OsLAX4	AUX1-like protein.	-0.212294	0.053846	0.127703	-0.130123	-0.0319255	-0.0229909	-0.238792	-0.077984	-3.46449
Os06g0232300	LOC_Os06g12610	OsPIN1a	Auxin transport protein REH1.	-0.0580907	0.230729	0.0137056	-0.0239754	-0.198538	-0.20575	-0.20659	-0.0586843	-3.59346
Os11g0137000	LOC_Os11g04190	OsPIN1c	PIN1-like auxin transport protein.	-0.409971	-0.0217947	-0.277361	-0.269955	-0.171707	-0.063195	-0.363409	-0.316801	-3.6492
Os01g0723800	LOC_Os01g52550	OsPGP7	P-glycoprotein homologue.	-0.87192	-0.88621	-0.8493	-1.08186	-0.288122	-0.337954	-0.00897596	0.101308	-3.66388
Os05g0447200	LOC_Os05g37470	OsLAX3	AUX1-like protein.	-0.714535	-0.975646	-0.706208	-0.934682	-0.207175	-0.0966343	-0.139723	0.166962	-3.79702
Os02g0228900	LOC_Os02g13520	OsIAA7	Auxin-responsive protein IAA18 (Indoleacetic acid-induced protein 18).	-0.327659	-0.443252	-0.230393	-0.160323	-0.268372	-0.30984	-0.147894	-0.218492	-4.01227
Os06g0597000	LOC_Os06g39590	OsIAA23	Auxin-responsive protein IAA14 (Indoleacetic acid-induced protein 14) (SOLITARY-ROOT protein).	-0.14599	-0.224927	-0.124554	-0.213065	0.0384888	0.0737541	0.131954	0.161732	-4.04085
Os01g0695700	LOC_Os01g50070	OsPGP4/OsMDR7	Multidrug resistance protein 1 homolog.	-6.34e-05	0.0283505	-0.217708	-0.0804117	0.324405	0.431538	-0.0806095	0.0533754	-4.09648
Os01g0717400	LOC_Os01g51980	OsTAA1;2	Alliinase EGF-like domain containing protein.	-0.0327499	-0.100337	0.602042	-0.137334	0.761309	0.927107	0.946982	0.885636	-4.12409
Os11g0221000	LOC_Os11g11410	OsIAA27	Hypothetical protein.	-0.354243	-0.633239	-0.322058	-0.356407	-0.00773653	-0.10924	-0.108088	-0.0938906	-4.1279
Os03g0633800	LOC_Os03g43410	OsIAA12	IAA6 (Fragment).	0.00578909	0.222264	-0.0908247	0.274526	-0.0370671	0.102209	-0.0815473	0.0113621	-4.16509
Os12g0601300	LOC_Os12g40890	OsIAA30	Auxin-responsive protein (Aux/IAA) (Fragment).	-0.362705	-0.208307	-0.461083	-0.230829	0.0443596	-0.0293324	-0.011476	-0.0349421	-4.26542
Os03g0797800	LOC_Os03g58350	OsIAA14	AUX/IAA protein family protein.	-0.191169	-0.608458	-0.103845	-0.283718	-0.159065	-0.206754	-0.267896	-0.365882	-4.2904
Os12g0133800	LOC_Os12g04000	OsPIN1d	PIN1-like auxin transport protein.	-0.20344	-0.0931961	-0.20999	-0.204068	-0.157775	-0.14156	-0.441831	-0.38867	-4.33544
Os03g0244600	LOC_Os03g14080	OsLAX2	AUX1-like protein.	-0.223572	-0.32326	0.219648	-0.183347	-0.158869	-0.030501	-0.11535	-0.0445075	-4.66723
Os01g0919800	LOC_Os01g69070	OsPIN5a	Efflux carrier of polar auxin transport.	-0.532567	-0.907232	-0.519791	-0.935296	-0.135032	-0.138818	-0.0687282	-0.288305	-5.61504
1Expression coefficients (fold changes in log2) relative to those of controls calculated by empirical Bayes method (see Methods) are shown.
Coefficients < -1, -1 - 0, 0 - 1, > 1 are indicated in blue, pale blue, pale red, and red, respectively.

## Sheet: SupplTab_S4
Supplementary Table S4. Selected genes for brassinosteroid-related genes analyzed in microarray analysis1.
RAP	TIGR	gene	Description	root				shoot
				day 2		day 4		day 2		day 4		day 3
				AcOH	AcOK	AcOH	AcOK	AcOH	AcOK	AcOH	AcOK	drought
RAP	TIGR	gene	Description	R2DAcOH	R2DAcOK	R4DAcOH	R4DAcOK	S2DAcOH	S2DAcOK	S4DAcOH	S4DAcOK	Sdrought
Os08g0342300	LOC_Os08g25380	OsBRL3	(No Hit)	0.799949	1.0106	0.518177	0.520957	0.441492	0.491798	0.466953	0.479341	1.06483
Os01g0296100	LOC_Os01g19150	OsBIN2/OsGSK1	Glycogen synthase kinase-3 homolog MsK-2 (EC 2.7.1.-).	0.332451	0.564551	0.22817	0.4193	0.0652401	0.0850933	0.121156	0.150596	0.81552
Os05g0144400	LOC_Os05g05240	OsBSL1	Serine/threonine-specific protein phosphatase and bis(5-nucleosyl)-tetraphosphatase domain containing protein.	-0.308338	-0.222036	-0.0804856	-0.169885	0.0381721	-0.0272183	-0.169922	-0.0911231	0.801403
Os12g0617900	LOC_Os12g42310	OsBSL2	Serine/threonine protein phosphatase BSL2 (EC 3.1.3.16) (BSU1-like protein 2).	-0.55652	-0.426419	-0.35708	-0.396644	0.03193	0.0851343	-0.0225583	0.0327212	0.782854
Os01g0851600	LOC_Os01g63260	OsDET2;2	3-oxo-5-alpha-steroid 4-dehydrogenase, C-terminal domain containing protein.	-0.148219	-0.373809	0.0342798	-0.327965	0.203396	0.287383	0.177615	0.308947	0.721173
Os07g0206700	LOC_Os07g10600	OsSMT1	Cycloartenol-C24-methyltransferase.	-0.385463	-0.329147	-0.162395	-0.0690634	0.00649995	-0.078884	-0.235715	-0.2916	0.557598
Os09g0293500	LOC_Os09g12240	OsBRL1	BRASSINOSTEROID INSENSITIVE 1 precursor (EC 2.7.1.37) (AtBRI1) (Brassinosteroid LRR receptor kinase).	-0.803388	-0.514165	-0.527448	-0.481552	0.0903523	0.0889642	-0.0436099	0.12628	0.554872
Os02g0204700	LOC_Os02g11020	OsBAS1L3/CYP734A2	(No Hit)	-0.0151866	0.363929	-0.110415	0.347201	0.119588	-0.0854212	-0.82384	-0.227098	0.462214
Os11g0184100	LOC_Os11g08110	OsDET2;1	(No Hit)	-0.158579	-0.061696	0.019515	-0.0838198	-0.418114	-0.332022	-0.266589	-0.2168	-0.328447
Os04g0469800	LOC_Os04g39430	OsD11/CYP724B1	Cytochrome P450 family protein.	-0.558388	-0.626047	-0.414817	-0.505829	-0.277775	-0.208804	-0.122583	-0.181384	-0.341172
Os04g0457800	LOC_Os04g38480	OsBAK1;2	Somatic embryogenesis receptor kinase 1.	0.0457047	-0.104561	0.174492	0.0165471	0.273644	0.371109	0.139111	0.253385	-0.408199
Os03g0227700	LOC_Os03g12660	OsDWARF4/CYP90B2	Steroid 22-alpha-hydroxylase.	0.855092	0.266704	0.596412	0.386664	0.633992	0.716026	0.280317	0.340479	-0.516338
Os01g0103600	LOC_Os01g01369	OsHYD1	Emopamil-binding family protein.	-0.171706	-0.0773624	-0.0666918	0.0436868	0.154985	0.0654172	0.0294319	0.176851	-0.553113
Os03g0602300	LOC_Os03g40540	OsDWARF/CYP85A1	Cytochrome P450 family protein.	0.395866	-0.00854344	0.178763	0.0416151	0.000652217	-0.0237048	-0.0216721	0.0100667	-0.881382
Os09g0565600	LOC_Os09g39220	OsFACKEL2	Delta(14)-sterol reductase (EC 1.3.1.70) (C-14 sterol reductase) (Sterol C14-reductase) (FACKEL protein).	-0.219084	-0.145855	-0.00344287	-0.114995	-0.0710093	-0.0541131	-0.282771	-0.122704	-0.961774
Os05g0207500	LOC_Os05g11730	OsBIN2;4/OsSKetha	Shaggy-related protein kinase eta (EC 2.7.1.-) (ASK-eta).	-0.336912	-0.146341	-0.272293	-0.19368	-0.155946	-0.0454736	-0.389335	-0.399583	-1.12024
Os11g0143200	LOC_Os11g04710	OsCPD1/CYP90A3	Cytochrome P450 family protein.	-0.0281595	-0.0138838	0.0906425	-0.0224391	-0.50968	-0.528969	-0.43413	-0.476175	-1.14715
Os12g0139300	LOC_Os12g04480	OsCPD2/CYP90A4	E-class P450, group I family protein.	-0.133817	-0.017913	0.122048	-0.0941041	-0.605804	-0.560485	-0.471981	-0.497089	-1.20202
Os08g0174700	LOC_Os08g07760	OsBAK1;1	Somatic embryogenesis receptor-like kinase 2.	-0.160906	-0.151884	0.0347538	0.00441637	0.158049	0.176643	-0.118099	-0.025189	-1.31421
Os01g0718300	LOC_Os01g52050	OsBRI1	Systemin receptor SR160 precursor (EC 2.7.1.37) (Brassinosteroid LRR receptor kinase).	-0.322416	-0.432237	-0.00277992	-0.308566	0.0256265	0.122801	-0.158823	-0.0763067	-1.40876
Os06g0600400	LOC_Os06g39880	OsBAS1L1/CYP734A4	Cytochrome P450 family protein.	-0.141337	-0.219188	0.0592313	0.0212837	0.32432	0.511074	0.66822	0.626716	-1.72851
Os01g0354200	LOC_Os01g25189	OsFACKEL1	Delta(14)-sterol reductase (EC 1.3.1.70) (C-14 sterol reductase) (Sterol C14-reductase) (FACKEL protein).	0.398191	0.366025	0.402324	0.400935	0.0830377	0.097521	-0.137312	-0.092983	-1.92913
Os01g0134500	LOC_Os01g04260	OsDWF7	Delta-7-sterol-C5(6)-desaturase (EC 1.3.3.-) (Delta-7-C-5 sterol desaturase) (Delta7-sterol-C5-desaturase).	0.722697	0.669228	0.614313	0.453289	-0.193112	-0.178807	-0.373256	-0.323109	-2.06283
Os02g0465400	LOC_Os02g26650	OsDWF5	7-dehydrocholesterol reductase (EC 1.3.1.21) (7-DHC reductase) (Sterol delta-7-reductase) (Dwarf5 protein).	-0.153382	0.0597993	-0.046899	-0.00415707	0.0244829	0.00774072	-0.200506	-0.0869844	-2.17986
Os10g0397400	LOC_Os10g25780	OsDIM	Cell elongation protein DIMINUTO (Cell elongation protein Dwarf1).	-0.333563	-0.119002	-0.0449516	-0.165649	-0.281503	-0.205337	-0.197377	-0.13269	-2.7276
Os10g0114400	LOC_Os10g02500	OsBRL2	Protein kinase domain containing protein.	-0.623737	-0.687292	-0.261641	-0.661825	-0.110653	-0.0657523	-0.353981	0.0524776	-3.06674
Os09g0459500	LOC_Os09g28550	OsBKI1	Hypothetical protein.	0.275661	-0.217219	0.0676691	-0.35528	0.591208	0.662217	0.60037	0.498687	-3.23981
Os07g0580500	LOC_Os07g39220	OsBZR1/BES1	Plant protein of unknown function DUF822 family protein.	0.0305018	-0.133612	0.063143	0.00875568	-0.0587515	0.0608444	0.117151	0.085074	-3.87594
Os01g0388000	LOC_Os01g29150	OsBAS1L2/CYP734A6	Cytochrome P450 family protein.	0.403047	0.153461	0.31854	0.106075	-0.227447	-0.186075	0.0557953	0.0122434	-4.40105
1Expression coefficients (fold changes in log2) relative to those of controls calculated by empirical Bayes method (see Methods) are shown.
Coefficients < -1, -1 - 0, 0 - 1, > 1 are indicated in blue, pale blue, pale red, and red, respectively.

## Sheet: SupplTab_S5
Supplementary Table S5. Selected genes for cytokinine-related genes analyzed in microarray analysis1.
RAP	TIGR	gene	Description	root				shoot
				day 2		day 4		day 2		day 4		day 3
				AcOH	AcOK	AcOH	AcOK	AcOH	AcOK	AcOH	AcOK	drought
Os05g0312000		OSIPT3	Conserved hypothetical protein.	0.391182	0.401948	0.120737	0.116526	0.397453	0.37397	0.579943	0.681646	3.06177
Os01g0743800	LOC_Os01g54050	OsHP3	Histidine-containing phosphotransfer protein 4.	0.0158434	0.0487907	-0.025422	-0.0476204	0.131083	-0.014827	-0.173366	-0.173705	2.31641
Os01g0923700	LOC_Os01g69920	OsHK3	Histidine kinase-like protein.	-0.698162	-0.89475	-0.502892	-0.688544	0.208897	0.229997	-0.160695	-0.0302753	2.25848
Os10g0362300	LOC_Os10g21810	OsHK2	Response regulator receiver domain containing protein.	0.0734945	-0.0852822	-0.0694272	-0.0847997	0.399044	0.309904	0.17557	0.283432	1.84353
Os03g0224200	LOC_Os03g12350	OsRR19	Response regulator receiver domain containing protein.	-0.24584	-0.156738	-0.191367	-0.212287	0.0462486	0.0572699	-0.0117921	0.0284381	1.83279
Os01g0187600	LOC_Os01g09260	OsCKX1	Cytokinin dehydrogenase 1 precursor (EC 1.5.99.12) (Cytokinin oxidase 1) (CKO 1).	-0.654973	0.715577	-1.07171	-0.0199328	0.162151	-0.187385	-0.0124294	-0.220404	1.31469
Os01g0940000	LOC_Os01g71310	OsCKX4	FAD linked oxidase, N-terminal domain containing protein.	1.53269	1.01096	1.09543	0.587012	0.022293	0.119978	0.322494	0.215971	1.24241
Os05g0521300	LOC_Os05g44560	OsHP4	Kinesin 4 (Kinesin-like protein D).	-0.105507	-0.138052	-0.0833186	-0.135756	0.119538	0.00179291	-0.217356	-0.159909	1.24163
Os02g0796500	LOC_Os02g55320	OsRR18	Two-component response regulator ARR11 (Receiver-like protein 3).	-0.144521	-0.124221	-0.170226	-0.129233	0.0180964	-0.030306	-0.145259	-0.130378	1.1537
Os06g0647200	LOC_Os06g43910	OsRR21	Response regulator receiver domain containing protein.	0.179884	0.18463	0.14951	0.280966	0.186805	0.103891	0.283052	-0.357789	1.07247
Os05g0186100	LOC_Os05g09410	OsHP5	Histidine-containing phosphotransfer protein 4.	0.0236471	-0.0749701	0.0973764	-0.201765	0.141432	-0.205651	0.176861	0.138558	1.04312
Os01g0904700	LOC_Os01g67770	OsRR16	Two-component response regulator ARR1. Splice isoform 2.	-0.833616	-0.970009	-0.628804	-1.0931	0.37847	0.321611	0.16034	0.216523	0.959659
Os01g0775400	LOC_Os01g56810	OsCKX5	FAD linked oxidase, N-terminal domain containing protein.	0.660364	0.787994	0.473443	-0.13746	0.290265	0.51038	1.23685	1.18167	0.692577
Os08g0376700	LOC_Os08g28900	OsRR15	Response regulator 1.	0.115052	-0.0587102	-0.00284013	-0.188473	-0.0815624	-0.555531	0.265095	-0.101883	0.573587
Os08g0460600	LOC_Os08g35860	OsCKX11	Hypothetical protein.	-0.604845	-0.899803	-0.522421	-0.744817	0.488604	0.510415	0.122204	0.131139	0.532521
Os03g0742300	LOC_Os03g53100	OsRR14	Response regulator receiver domain containing protein.	-0.0260174	0.0912691	0.00484279	-0.104683	1.17679	0.615087	0.251135	0.282411	0.480146
Os09g0567400	LOC_Os09g39400	OsHP1	Histidine-containing phosphotransfer protein.	0.2594	0.271979	0.144696	0.134043	0.0574127	0.0369207	-0.0219532	0.00951521	0.444172
Os10g0463400	LOC_Os10g32600	OsRR22/Ehd1	(No Hit)	0.0424137	0.080726	-0.00824459	-0.216981	-0.147775	-0.340889	0.374258	0.145318	0.356654
Os02g0182100	LOC_Os02g08500	OsRR17	Two-component response regulator ARR1. Splice isoform 2.	-0.653886	-0.561772	-0.421767	-0.414826	0.0663628	0.147732	0.148732	0.150963	0.0843909
Os06g0183100	LOC_Os06g08440	OsRR20	Two-component response regulator ARR14.	-0.468756	-0.644027	-0.419565	-0.61698	-0.129264	-0.130765	-0.0501965	-0.203428	0.0627454
Os02g0830200	LOC_Os02g58350	OsRR3	ZmRR2 protein (Response regulator 2).	-0.533792	-0.323268	-0.503742	-0.363711	0.135925	0.00855334	-0.320661	-0.0467557	-0.0167913
Os01g0588900	LOC_Os01g40630	OsLOG	Conserved hypothetical protein 730 family protein.	0.355114	0.19225	0.224568	0.143202	-0.0306911	0.0393375	0.167918	-0.113167	-0.0556911
Os08g0557700	LOC_Os08g44350	OsHP2	Histidine-containing phosphotransfer protein.	0.0887276	0.0724397	0.257348	0.365947	0.0138761	0.0950345	0.0909662	0.113042	-0.20153
Os04g0212200		OsRR13	Response regulator receiver domain containing protein.	-0.14379	-0.232028	0.0814153	-0.211279	-0.899637	-1.21205	-0.438569	-0.860636	-0.407538
Os03g0717700	LOC_Os03g50860	OsHK4	Response regulator receiver domain containing protein.	-0.495087	-0.809188	-0.283393	-0.422869	-0.267694	-0.253306	-0.306207	-0.27165	-0.797697
Os05g0374200	LOC_Os05g31040	OsCKX9	FAD linked oxidase, N-terminal domain containing protein.	-0.12932	-0.357456	0.53914	-0.158238	-0.237532	-0.435182	0.100332	0.276526	-0.915393
Os03g0810100	LOC_Os03g59570	OsIPT4	Isopentenyl transferase-like domain containing protein.	0.302625	-0.142499	-0.38906	-0.605407	-1.21131	-0.945901	-0.768876	-0.552459	-1.38495
Os05g0551700	LOC_Os05g47840	OsIPT7	tRNA isopentenyltransferase family protein.	-0.529665	-0.278903	-0.212421	-0.217312	-1.00857	-0.989734	-0.734281	-0.79701	-1.39318
Os12g0454800	LOC_Os12g26940	OsHKL1/OsCRL4	Histidine kinase.	-0.475467	-0.234365	-0.494166	-0.291501	0.227708	0.311258	0.139237	0.135299	-1.66106
Os02g0738500		OsHK1	Non-protein coding transcript, unclassifiable transcript.	0.186543	0.280286	0.405387	0.364077	-0.186591	-0.205954	-0.0593949	-0.0834184	-1.70541
Os01g0952500	LOC_Os01g72330	OsRR4	Two-component response regulator ARR9 (Response reactor 4).	-0.00869443	-0.367492	-0.109395	-0.19552	-0.946375	-0.75361	-0.283934	-0.432292	-1.89803
Os02g0631700	LOC_Os02g42060	OsRR11	ZmRR2 protein (Response regulator 2).	-0.051635	-0.248182	0.312663	-0.120752	-0.138316	-0.464448	-0.275197	-0.419105	-2.27689
Os04g0673300	LOC_Os04g57720	OsRR6	ZmRR2 protein (Response regulator 2).	0.337838	-0.264268	0.243245	-0.112233	-1.41668	-0.977981	-0.535858	-1.05998	-2.63658
Os01g0197600	LOC_Os01g10110	OsGn1/OsCKX2	Hypothetical protein.	0.445184	0.105468	1.33813	-0.0854456	-2.29577	-1.50749	-0.420626	-0.382229	-2.97209
Os12g0139400	LOC_Os12g04500	OsRR10	Two-component response regulator ARR17.	0.169393	-0.259064	0.156503	-0.034897	-0.762902	-0.693231	-0.380254	-0.695814	-3.14744
Os04g0442300	LOC_Os04g36070	OsRR1	ZmRR2 protein (Response regulator 2).	0.257362	-0.13899	0.206981	0.0143584	-1.0217	-0.78545	-0.539968	-0.775095	-3.72267
Os02g0557800	LOC_Os02g35180	OsRR2	Response regulator receiver domain containing protein.	-0.165167	-0.900566	0.0309376	-0.430538	-1.25518	-1.36099	-0.968947	-1.16797	-4.54892
Os10g0483500	LOC_Os10g34230	OsCKX3	FAD linked oxidase, N-terminal domain containing protein.	-0.299571	-0.874268	-0.112231	-0.712594	-0.86402	-0.921355	-0.621487	-0.623059	-4.66949
Os11g0143300	LOC_Os11g04720	OsRR9	Type-A response regulator.	0.254913	-0.659471	0.210612	-0.0773066	-1.25091	-1.15931	-0.634884	-1.14115	-4.95441
1Expression coefficients (fold changes in log2) relative to those of controls calculated by empirical Bayes method (seeMethods) are shown.
Coefficients < -1, -1 - 0, 0 - 1, > 1 are indicated in blue, pale blue, pale red, and red, respectively.

## Sheet: SypplTab_S6
Supplementary Table S6. Selected genes for ethylene-related genes analyzed in microarray analysis1.
RAP	TIGR	gene	Description	root				shoot
				day 2		day 4		day 2		day 4		day 3
				AcOH	AcOK	AcOH	AcOK	AcOH	AcOK	AcOH	AcOK	drought
Os03g0324300	LOC_Os03g20790	OsEIN3;2	EIL3.	-0.297658	-0.179434	-0.185398	-0.12789	0.31291	0.230797	0.134514	0.029286	2.97468
Os02g0574800	LOC_Os02g36510	OsEIN3;6	Conserved hypothetical protein.	0.0129677	0.189834	-0.0788777	0.234741	0.188311	0.172352	-0.177562	-0.280732	2.53764
Os07g0685700	LOC_Os07g48630	OsEIN3;3	Ethylene insensitive 3 family protein.	-0.296622	-0.676427	-0.0797416	-0.304655	0.312738	0.403403	0.25342	0.109846	2.22513
Os03g0324200	LOC_Os03g20780	OsEIN3;1	EIL3.	-0.117489	0.145188	-0.331677	-0.0264358	0.155939	0.223651	0.253187	0.248752	1.99478
Os02g0771600	LOC_Os02g53180	OsACO2	1-aminocyclopropane-1-carboxylate oxidase 1 (EC 1.14.17.4) (ACC oxidase 1) (Ethylene-forming enzyme) (EFE).	-1.69051	-1.71214	-0.207674	-0.864085	-0.5713	-0.323709	-0.0756982	0.180943	1.86427
Os01g0192900	LOC_Os01g09700	OsACS5	ACC synthase (EC 4.1.1.14) (Fragment).	-1.68247	-1.8838	-1.29305	-1.03618	-2.50498	-3.36118	-1.62257	-2.25814	1.41469
Os09g0566500	LOC_Os09g39320	OsCTR1;2	Protein kinase family protein.	-0.241465	-0.155345	-0.314951	-0.179876	-0.178205	-0.211953	-0.0737874	-0.0143477	1.09405
Os09g0451400	LOC_Os09g27820	OsACO1	1-aminocyclopropapne-1-carboxylic acid oxidase.	0.175923	0.130127	0.290715	-0.323496	-0.0259242	-0.146164	-0.419921	-0.516031	0.866979
Os03g0701700	LOC_Os03g49500	OsETR1;1	Ethylene receptor.	-0.229237	-0.252439	-0.154148	-0.178989	0.126505	0.173013	0.106672	0.150464	0.738986
Os09g0490200	LOC_Os09g31400	OsEIN3;4	EIL3.	-0.195991	-0.115332	-0.33361	-0.321943	0.019774	-0.174227	0.0105398	0.0934099	0.68022
Os02g0527600	LOC_Os02g32610	OsCTR1;1	MAP3K delta-1 protein kinase (Fragment).	-0.362441	-0.293847	-0.276666	-0.236639	-0.186273	-0.14932	-0.259451	-0.20161	0.656106
Os04g0578000	LOC_Os04g48850	OsACS2	ACC synthase (EC 4.4.1.14).	0.74089	0.616072	0.37557	0.267437	0.349246	0.28791	0.42846	0.437743	0.629917
Os06g0130400	LOC_Os06g03990	OsACS6	1-aminocyclopropane-1-carboxylate synthase family protein.	0.547191	0.473143	0.385474	0.345407	-0.148795	-0.245667	-0.299298	-0.249826	0.476113
Os03g0700800	LOC_Os03g49400	OsEIN2;2	EIN2.	0.211005	0.147682	0.0753618	0.0751094	0.182801	0.237885	-0.101296	0.0442242	0.270529
Os07g0157000	LOC_Os07g06300	OsEIN2;1	EIN2.	-0.106905	-0.306939	-0.163476	-0.328372	0.0476456	0.0840576	-0.148586	-0.00328771	0.145954
Os11g0186900	LOC_Os11g08380	OsACO4	1-aminocyclopropane-1-carboxylate oxidase.	-3.34656	-1.64448	-2.52045	-0.89469	0.000926533	0.128752	-0.292971	-0.0911658	0.0432419
Os07g0259100	LOC_Os07g15540	OsETR2;2	Ethylene receptor.	-0.0897918	-0.0926127	0.0120381	-0.08369	0.0962621	-0.244229	-0.305631	-0.290375	0.0153528
Os04g0169100	LOC_Os04g08740	OsEIN4	Ethylene receptor.	-0.734073	-0.647482	-0.554533	-0.576183	-0.396276	-0.27189	-0.0508929	-0.134281	-0.0416621
Os03g0727600	LOC_Os03g51740	OsACS1	1-aminocyclopropane-1-carboxylate synthase 1 (EC 4.4.1.14) (ACC synthase 1)	0.0487073	0.126476	-0.0471402	-0.00555112	-0.128833	-0.172447	-0.155772	-0.133328	-0.209705
Os04g0456700	LOC_Os04g38390	OsEIN3;7	Lipoxygenase, LH2 domain containing protein.	1.06319	0.601156	1.05248	0.982861	0.651289	0.799249	0.962895	0.911778	-0.565348
Os08g0508700	LOC_Os08g39830	OsEIN3;5	ETHYLENE-INSENSITIVE3-like 3 protein.	0.0421879	0.273049	-0.225408	-0.0571785	-0.0839575	0.397109	0.0354451	0.113586	-1.31141
Os05g0149400	LOC_Os05g05680	OsACO5	1-aminocyclopropane-1-carboxylate oxidase.	-1.1586	-0.899889	-1.04193	-0.434308	0.367423	0.470594	0.832339	0.94381	-1.45571
Os01g0580500	LOC_Os01g39860	OsACO7	1-aminocyclopropane-1-carboxylate oxidase (Fragment).	0.623642	0.413857	0.336818	0.460434	-0.672452	-0.217235	-0.133459	-0.0494176	-1.60813
Os05g0155200	LOC_Os05g06320	OsETR1;2	Ethylene receptor homolog.	-0.762674	-0.649301	-0.6864	-0.579247	0.0307963	0.0846327	0.0162097	0.00843209	-1.82185
Os09g0451000	LOC_Os09g27750	OsACO3	1-aminocyclopropane-1-carboxylate oxidase 1 (EC 1.14.17.4) (ACC oxidase 1) (EFE).	-0.115726	-0.303656	0.386255	-0.237192	-0.551401	-0.746121	-0.0759114	-0.434966	-2.27205
Os02g0820900	LOC_Os02g57530	OsETR2;1	Ethylene receptor-like protein 2.	-0.325553	-0.183258	-0.254038	-0.253921	-0.303435	-0.114703	-0.0352874	-0.00611307	-2.47759
1Expression coefficients (fold changes in log2) relative to those of controls calculated by empirical Bayes method (see Methods) are shown.
Coefficients < -1, -1 - 0, 0 - 1, > 1 are indicated in blue, pale blue, pale red, and red, respectively.

## Sheet: SupplTab_S7
Supplementary Table S7. Selected genes for gibberellin-related genes analyzed in microarray analysis1.
RAP	TIGR	gene	Description	root				shoot
				day 2		day 4		day 2		day 4		day 3
				AcOH	AcOK	AcOH	AcOK	AcOH	AcOK	AcOH	AcOK	drought
Os05g0560900	LOC_Os05g48700	OsGA2ox7	Gibberellin 2-beta-dioxygenase (EC 1.14.11.13) (Gibberellin 2-beta- hydroxylase) (Gibberellin 2-oxidase)	1.73182	1.41259	0.351216	0.0886085	0.0566506	0.38061	0.0546198	0.162797	3.26291
Os05g0407500	LOC_Os05g33730	OsGID1	Esterase/lipase/thioesterase domain containing protein.	0.250404	0.238284	0.0214369	0.0745247	0.221841	0.150611	-0.0323815	-0.0364179	2.63788
Os07g0103500	LOC_Os07g01340	OsGA2ox5	2OG-Fe(II) oxygenase domain containing protein.	-0.214259	-0.0380371	-0.85134	-0.417078	0.547257	0.448384	-0.105382	0.122819	0.906931
Os05g0421900	LOC_Os05g34854	OsGA20ox4	Gibberellin 20-oxidase.	0.271258	0.209883	0.154363	0.346986	0.0930462	-0.104465	0.0708821	0.212935	0.810717
Os06g0110000	LOC_Os06g02019	OsKAO	Ent-kaurenoic acid oxidase 2 (EC 1.14.13.79) (AtKAO2) (Cytochrome P450 88A4).	-0.827345	-1.24759	-0.47121	-0.949218	-0.784825	-0.694608	-0.800684	-0.553153	0.700946
Os06g0605600	LOC_Os06g40330	OsGAMYBL1	Conserved hypothetical protein.	0.0997768	0.00510747	-0.0500225	-0.0197488	0.0167549	0.145447	-0.00806197	-0.0644698	0.597807
Os08g0559300	LOC_Os08g44510	OsSPY	Gibberellin action negative regulator SPY.	-0.0266898	-0.103006	-0.0148832	-0.0728895	-0.106328	-0.102849	-0.0552099	-0.0253278	0.579204
Os01g0812000	LOC_Os01g59660	OsGAMYB	MYB8.	-0.245722	-0.227064	-0.146096	-0.314133	0.331506	0.382867	0.220979	0.260534	0.522776
Os06g0569900	LOC_Os06g37330	OsKO2	Ent-kaurene oxidase (EC 1.14.13.78) (AtKO1) (Cytochrome P450 701A3).	-0.0682511	0.0268757	0.00881149	0.00797748	0.010982	-0.0852455	0.0599709	0.189121	0.235139
Os05g0178100	LOC_Os05g08540	OsGA3ox1	GA 3beta-hydroxylase.	0.0152872	0.0778636	0.104493	0.0699345	-0.374948	-0.47254	0.262846	0.662339	0.107176
Os04g0522500	LOC_Os04g44150	OsGA2ox6	Isopenicillin N synthase family protein.	-0.166834	-0.257865	-0.298134	-0.348944	0.129139	0.343897	0.505785	0.695909	0.0456824
Os04g0611800	LOC_Os04g52230	OsKS	Terpene synthase, metal-binding domain containing protein.	0.529236	0.280162	0.72013	0.362928	0.20125	0.212104	0.0158922	0.0855388	-0.011077
Os03g0578900	LOC_Os03g38210	OsGAMYBL2	Gibberellin MYB transcription factor.	-0.571727	-0.670236	-0.933291	-0.87276	0.514736	0.225303	-0.159756	-0.439034	-0.0619233
Os12g0118900	LOC_Os12g02630	OsEUIL2	Cytochrome P450 family protein.	0.0362081	0.322148	-0.256437	0.0769769	-0.289456	-0.430221	0.0365716	0.147871	-0.297652
Os03g0856700	LOC_Os03g63970	OsGA20ox1	Ga20 oxidase (Fragment).	0.601427	0.100393	0.435061	0.312254	-0.723079	-0.71167	-0.229857	-0.373043	-0.371263
Os07g0681300	LOC_Os07g48330	OsEUIL1	Cytochrome P450 family protein.	0.398296	0.140822	0.456143	0.462329	-0.365244	-0.00132391	-0.2221	0.104683	-0.402778
Os01g0757200	LOC_Os01g55240	OsGA2ox3	Gibberellin 2-beta-dioxygenase (EC 1.14.11.13) (Gibberellin 2-beta- hydroxylase) (Gibberellin 2-oxidase)	2.72824	2.4895	1.8166	1.93093	-0.182122	-0.192415	-0.117177	-0.0866075	-0.40579
Os06g0570600		OsKO1a	Ent-kaurene oxidase (EC 1.14.13.78) (AtKO1) (Cytochrome P450 701A3).	-0.316621	0.205879	-0.0152517	-0.271394	0.106915	-0.057857	-0.679938	-0.113645	-0.561747
Os01g0646300	LOC_Os01g45860	OsSLRL1	GAI protein.	0.404511	0.380116	0.00105722	0.0038204	0.192519	0.121773	0.113585	-0.0255475	-0.674105
Os01g0177400	LOC_Os01g08220	OsGA3ox2	GA 3beta-hydroxylase.	0.601118	0.33132	0.229723	-0.0137109	-0.447225	-0.394854	-0.367044	-0.351163	-0.858196
Os12g0119000	LOC_Os12g02640	OsEUIL3	Cytochrome P450 family protein.	-0.0966637	-0.154194	-0.214047	-0.512613	-0.27772	-0.295239	-0.156469	-0.250771	-1.22276
Os05g0482400	LOC_Os05g40384	OsEUI	Cytochrome P450 family protein.	0.355785	1.1216	0.193651	0.610256	0.131642	0.360262	0.585504	0.294159	-1.33491
Os03g0707600	LOC_Os03g49990	OsSLR1	Gibberellin-insensitive protein OsGAI.	-0.683266	-0.636355	-0.496682	-0.58959	0.0853532	0.0336714	-0.210267	-0.104163	-1.36742
Os02g0580300	LOC_Os02g36974	OsGID2	14-3-3-like protein GF14-6.	-0.0562164	-0.100543	-0.272681	-0.124031	-0.0424234	-0.00600708	-0.00223659	-0.132332	-1.60789
Os02g0278700	LOC_Os02g17780	OsCPS	Kaurene synthase A.	-1.53911	-1.19499	-0.981713	-0.973863	-0.939351	-0.825956	-0.570477	-0.491176	-1.91345
Os05g0158600	LOC_Os05g06670	OsGa2ox1	OsGA2ox1.	0.955251	1.33426	0.758042	1.04761	0.00675784	0.054157	0.305641	0.218293	-2.13612
Os01g0883800	LOC_Os01g66100	OsGA20ox2	Gibberellin 20-oxidase.	-0.328839	-0.090082	-0.235407	-0.362397	0.0325941	0.221294	0.174067	0.163614	-2.52831
Os05g0514600	LOC_Os05g43880	OsGA2ox4	2OG-Fe(II) oxygenase domain containing protein.	-0.00587387	-0.08455	0.0467797	-0.295183	0.0913585	0.206117	0.600165	0.402471	-3.6331
Os03g0332000	LOC_Os03g21400	OsEUIL4	Cytochrome P450 family protein.	-0.0541386	-0.765536	-0.122253	-0.695719	-0.295764	-0.111051	-0.225411	-0.346878	-3.89321
1Expression coefficients (fold changes in log2) relative to those of controls calculated by empirical Bayes method (see Methods) are shown.
Coefficients < -1, -1 - 0, 0 - 1, > 1 are indicated in blue, pale blue, pale red, and red, respectively.

## Sheet: SupplTab_S8
Supplementary Table S8. Selected genes for jasmonic acid-related genes analyzed in microarray analysis1.
RAP	TIGR	gene	Description	root				shoot
				day 2		day 4		day 2		day 4		day 3
				AcOH	AcOK	AcOH	AcOK	AcOH	AcOK	AcOH	AcOK	drought
Os03g0180900	LOC_Os03g08320	OsTIFY11c/JAZ11	ZIM domain containing protein.	4.41774	3.48325	3.36472	2.03216	0.994193	1.09684	2.25998	2.45496	4.98522
Os10g0392400	LOC_Os10g25290	OsTIFY11d/JAZ12	ZIM domain containing protein.	3.41149	2.89797	2.66622	2.72403	0.808201	1.05027	1.9908	1.6751	4.37672
Os06g0323100	LOC_Os06g21820	OsJMT4	S-adenosyl-L-methionine:salicylic acid carboxyl methyltransferase.	0.0900304	0.825072	-0.219292	0.457993	-0.00712952	0.142296	0.770698	1.06578	2.90437
Os02g0274100	LOC_Os02g17390	OaAIM1	Peroxisomal fatty acid beta-oxidation multifunctional protein (MFP)	0.779028	0.953269	0.625059	0.973712	0.294451	0.297238	0.250059	0.411244	2.53225
Os02g0817700	LOC_Os02g57260	OsKAT	Acetyl-CoA acyltransferase (3-ketoacyl-coa thiolase) (EC 2.3.1.16).	0.155962	0.414054	0.0115796	0.454704	0.000981908	-0.0212507	0.0853352	0.0998492	2.28213
Os08g0508800	LOC_Os08g39840	OsLOX2;1	Lipoxygenase, chloroplast precursor (EC 1.13.11.12).	1.53466	1.61605	1.22731	1.45332	-0.567092	-1.21785	0.67692	0.950115	1.19622
Os04g0395800	LOC_Os04g32480	OsTIFY9/JAZ5	ZIM domain containing protein.	1.54078	1.34595	0.855762	0.941214	0.447795	0.5023	1.35679	1.63483	1.17738
Os08g0509100	LOC_Os08g39850	OsLOX2;3	Lipoxygenase, chloroplast precursor (EC 1.13.11.12).	1.11872	1.27917	0.972681	1.20708	-0.726269	-0.415956	0.800279	0.981397	0.671321
Os01g0853400	LOC_Os01g63420	OsCOI1	Coronatine-insensitive 1.	0.0366255	-0.0160364	-0.0541912	-0.063934	0.426782	0.411338	0.404308	0.453314	0.551962
Os07g0520900	LOC_Os07g33670	OsPLA1	Patatin family protein.	0.0127996	-0.0416932	0.0358046	-0.140679	0.328847	0.166244	0.187158	0.18176	0.544397
Os06g0103500	LOC_Os06g01390	OsACX	Acyl-CoA oxidase (EC 1.3.3.6).	0.147893	0.202395	0.0962485	0.206524	0.210229	0.273392	0.26136	0.259353	-0.051527
Os03g0402800	LOC_Os03g28940	OsTIF10a/JAZ6	ZIM domain containing protein.	0.745777	0.657252	0.332837	0.375054	0.229393	0.439074	0.739833	0.438949	-0.245476
Os12g0559200	LOC_Os12g37260	OsLOX2;2	Lipoxygenase (EC 1.13.11.12).	0.139771	-0.0694178	0.463167	-0.227943	2.26258	2.65454	2.96688	3.92686	-0.284747
Os10g0575000	LOC_Os10g42430	OsMYC	Transcription factor MYC7E (Fragment).	0.286066	0.130741	0.370989	0.0646091	0.211339	0.357735	0.107304	0.0694277	-0.302374
Os01g0221100	LOC_Os01g12160	OsJAR1;3	GH3 auxin-responsive promoter family protein.	-0.166033	-0.338681	-0.331804	-0.457017	0.0871457	0.00805693	0.0382722	0.019693	-0.368312
Os09g0439200	LOC_Os09g26780	OsTIFY10c/JAZ8	ZIM domain containing protein.	2.08167	1.41894	1.9591	1.23957	0.884189	0.949749	1.59229	1.59993	-0.610553
Os01g0701700	LOC_Os01g50610	OsJMT1	SAM dependent carboxyl methyltransferase family protein.	-0.275846	-0.0465165	-0.75357	-0.744015	0.949345	1.04642	1.07724	1.30934	-0.698151
Os03g0132000	LOC_Os03g04000	OsOPCL1	4-coumarate-CoA ligase-like protein.	0.308492	0.570885	0.0780687	0.07989	0.22152	0.273606	0.165064	0.226701	-0.786201
Os03g0181100	LOC_Os03g08330	OsTIFY11b/JAZ10	ZIM domain containing protein.	1.69267	1.4075	0.500686	0.562529	0.483594	0.913918	1.49878	0.549866	-0.90801
Os08g0459600	LOC_Os08g35740	OsOPR7	12-oxophytodienoate reductase 3 (EC 1.3.1.42).	-0.246424	-0.176698	-0.219272	-0.192239	0.321013	0.3645	0.392331	0.350195	-1.05027
Os03g0180800	LOC_Os03g08310	OsTIFY11a/JAZ9	ZIM domain containing protein.	0.708677	0.201051	0.234629	0.208285	0.759054	1.1824	2.06124	1.39251	-1.15014
Os08g0143600	LOC_Os08g04800	OsDAD1;2	Lipase, class 3 family protein.	2.4194	2.70541	1.0213	1.49475	0.738369	1.12295	1.01605	1.08604	-1.21803
Os06g0329900	LOC_Os06g22440	OsJMT2	SAM dependent carboxyl methyltransferase family protein.	0.320822	-0.0269328	0.252042	0.561693	0.18381	0.218943	0.675635	0.666244	-1.2892
Os02g0653900	LOC_Os02g43700	OsDAD1;3	Lipase, class 3 family protein.	-0.630231	-0.611097	-0.555749	-0.495486	0.479115	0.428897	0.544734	0.495617	-1.46646
Os10g0562200	LOC_Os10g41270	OsDAD1;4	Lipase-like protein.	-0.790406	-0.708396	-0.611529	-0.557211	-0.369245	-0.513045	-0.339095	-0.180328	-1.48066
Os05g0586200	LOC_Os05g50890	OsJAR1;2	GH3 auxin-responsive promoter family protein.	0.542947	0.636768	0.514144	0.568924	0.12995	0.204624	0.196281	0.207719	-1.49605
Os03g0179900	LOC_Os03g08220	OsLOX2;5	Lipoxygenase (EC 1.13.11.12).	0.0307576	-0.00349544	0.195689	-0.0148147	0.253322	0.308411	0.280451	0.192502	-1.76552
Os03g0438100	LOC_Os03g32314	OsAOC	Allene oxide cyclase precursor (EC 5.3.99.6) (Allene oxide cylase).	0.339467	0.272047	0.261741	0.153101	0.283435	0.379208	0.340117	0.357093	-2.15228
Os07g0615200	LOC_Os07g42370	OsTIFY10b/JAZ7	ZIM domain containing protein.	1.39866	1.01252	1.07881	0.958772	0.295482	0.341246	0.453217	0.372597	-2.40343
Os03g0767000	LOC_Os03g55800	OsAOS2	Allene oxide synthase (EC 4.2.1.92).	0.393423	0.209983	0.581542	0.0754667	0.142028	0.0816671	0.146457	0.114105	-2.69776
Os02g0194700	LOC_Os02g10120	OsLOX2;4	Plant lipoxygenase family protein.	-0.166352	-0.455137	0.298506	-0.276398	0.944446	1.24053	0.0428348	0.0038417	-3.14002
Os03g0225900	LOC_Os03g12500	OsAOS1	Allene oxide synthase (EC 4.2.1.92).	2.42725	2.57736	2.04714	2.31128	-0.0510522	-0.284687	1.00526	0.951352	-3.59923
Os06g0314600	LOC_Os06g20920	OsJMT3	Floral nectary-specific protein.	0.0140138	-0.550203	0.550216	0.0823285	0.057415	0.122923	0.547636	0.372719	-3.75323
Os05g0102000	LOC_Os05g01140	OsJMT5	SAM dependent carboxyl methyltransferase family protein.	-0.454527	-0.33948	0.793784	0.398522	0.29284	0.335812	0.264071	0.424083	-4.09226
1Expression coefficients (fold changes in log2) relative to those of controls calculated by empirical Bayes method (see Methods) are shown.
Coefficients < -1, -1 - 0, 0 - 1, > 1 are indicated in blue, pale blue, pale red, and red, respectively.

## Sheet: SupplTabl_S9
Supplementary Table S9. Selected genes for glutathine S-transferases analyzed in microarray analysis.
RAP	TIGR	gene	Description	root				shoot
				day 2		day 4		day 2		day 4		day 3
				AcOH	AcOK	AcOH	AcOK	AcOH	AcOK	AcOH	AcOK	drought
Os01g0692100	LOC_Os01g49720	OsGSTU39	Glutathione S-transferase GST 37 (EC 2.5.1.18).	3.24812	3.34806	2.72577	3.19012	0.358503	0.664499	1.20177	1.06757	4.71121
Os10g0525600	LOC_Os10g38160	OsGSTU22	Tau class GST protein 3.	4.48223	4.36968	4.24953	4.40716	0.263678	0.727943	1.56245	1.57105	3.72455
Os01g0558100	LOC_Os01g37750	OsGSTU6	Glutathione S-transferase TSI-1 (EC 2.5.1.18) (Glutathione S- transferase 1).	2.41381	2.17387	1.86864	1.95354	0.213285	0.72129	1.63909	1.6197	3.08224
Os10g0529800	LOC_Os10g38630	OsGSTU2	Tau class GST protein 4.	1.71982	1.88958	1.68289	2.08505	-0.00836705	-0.0174383	0.281295	0.272659	2.78704
Os10g0529900	LOC_Os10g38640	OsGSTU25	Tau class GST protein 4.	1.08215	1.61706	0.730178	1.25399	-0.126928	-0.477287	-0.0617485	0.232816	2.39454
Os10g0365200	LOC_Os10g22070	OsGSTU33	Tau class GST protein 4.	1.98485	1.70581	1.2996	1.46066	0.30142	0.28005	0.283688	0.381232	1.79783
Os10g0530400	LOC_Os10g38700	OsGSTU23	Glutathione-S-transferase Cla47.	-0.172395	-0.190413	0.112375	-0.0260706	0.496544	0.516533	0.360029	0.157872	1.78428
Os02g0564000	LOC_Os02g35590	OsGSTZ3	Glutathione S-transferase.	0.102837	0.0847913	-0.0913423	0.134093	0.206293	0.19811	0.247815	0.187275	1.43032
Os10g0528200	LOC_Os10g38489	OsGSTU29	Tau class GST protein 3.	1.75525	1.32614	1.04381	1.01166	-0.484759	-0.658502	-0.334788	-0.479674	1.40245
Os10g0527800	LOC_Os10g38360	OsGSTU12	Tau class GST protein 3.	1.92571	1.99124	2.00219	2.24213	-0.140058	-0.161091	1.15598	1.36692	1.39583
Os01g0949800	LOC_Os01g72140	OsGSTU36	Glutathione S-transferase GST 28 (EC 2.5.1.18) (Fragment).	0.994442	1.8013	1.25206	1.66653	0.910239	0.281721	0.704906	0.648212	1.20316
Os10g0529500	LOC_Os10g38600	OsGSTU30	Glutathione S-transferase, N-terminal domain containing protein.	1.99423	1.8861	1.96457	2.00066	0.911096	1.08518	1.64859	1.62822	1.01642
Os09g0367700	LOC_Os09g20220	OsGSTU5	GST6 protein (EC 2.5.1.18).	6.21851	6.09685	5.60928	5.76502	1.08487	1.67819	1.12225	2.13223	0.956733
Os10g0529700	LOC_Os10g38610	OsGSTU8	Glutathione-S-transferase 2.	0.69455	0.683404	0.549238	0.58235	0.597285	0.541717	-0.07876	-0.0165484	0.909933
Os07g0168300	LOC_Os07g07320	OsGSTU11	Glutathione S-transferase GST 40 (EC 2.5.1.18).	0.103804	-0.0728424	0.442067	0.503955	0.445634	0.670275	0.782676	0.810216	0.853661
Os10g0525500	LOC_Os10g38150	OsGSTU21	Glutathione S-transferase.	2.26012	1.7011	1.26149	1.24213	0.484482	0.547943	0.628819	0.608683	0.814433
Os01g0950000	LOC_Os01g72160	OsGSTU41	Glutathione S-transferase, C-terminal domain containing protein.	2.77863	3.05686	2.13967	2.86016	-0.0292531	-0.238176	-0.000492409	0.526452	0.792301
Os11g0588300	LOC_Os11g37730	OsGSTT1	Glutathione transferase AtGST 10 (EC 2.5.1.18).	-0.074395	0.00286834	-0.521118	-0.0547289	0.104069	0.0896052	0.188529	0.143029	0.788091
Os09g0467200	LOC_Os09g29200	OsGSTU17	Probable glutathione S-transferase (EC 2.5.1.18) (Auxin-induced protein PGNT1/PCNT110).	-0.586016	-0.932613	-0.413542	-0.10693	0.716355	0.806731	2.05141	1.94598	0.785786
Os10g0529400	LOC_Os10g38590	OsGSTU9	Tau class GST protein 4.	1.48874	1.33302	1.16455	1.39065	0.206177	0.128827	0.66457	0.651826	0.779314
Os10g0530600	LOC_Os10g38720	OsGSTU48	Glutathione S-transferase GST 20 (EC 2.5.1.18).	1.35823	1.02753	0.311963	0.119997	-0.00453999	0.0891933	-0.0307549	-0.130125	0.695502
Os10g0530900	LOC_Os10g38740	OsGSTU50	Glutathione S-transferase GST 30 (EC 2.5.1.18).	3.01141	2.75041	1.79955	2.33623	0.545174	0.58789	0.896844	0.885389	0.600219
Os05g0148900	LOC_Os05g05620	OsGSTF17	Glutathione-S-transferase 19E50.	0.226329	0.413241	-0.0665911	0.158138	0.0500895	0.101013	0.357679	0.122146	0.531785
Os10g0527400	LOC_Os10g38340	OsGSTU19	Glutathione S-transferase TSI-1 (EC 2.5.1.18) (Glutathione S- transferase 1).	2.14055	1.97726	2.12949	1.97976	0.773579	1.33451	0.629114	1.35792	0.39445
Os12g0210300	LOC_Os12g10730	OsGSTZ2	Glutathione S-transferase GST 18 (EC 2.5.1.18).	-1.0761	-0.632154	-0.91196	-0.359785	-0.428315	-0.479437	-0.367593	-0.400625	0.36726
Os10g0530700	LOC_Os10g38730	OsGSTU49	Glutathione S-transferase GST 38 (EC 2.5.1.18).	-0.0967743	-0.371626	0.175654	-0.064684	-0.353903	-0.20143	0.111404	0.116305	0.338942
Os01g0353400	LOC_Os01g25100	OsGSTF11	Glutathione S-transferase GST 8 (EC 2.5.1.18).	2.40555	2.02451	1.72776	1.90443	0.521118	0.668977	0.728448	0.605255	0.308406
Os01g0949700	LOC_Os01g72120	OsGSTU7	Glutathione S-transferase, C-terminal domain containing protein.	1.11537	1.07293	0.871451	1.30952	0.456561	0.518129	1.05318	1.12316	0.115782
Os10g0395400	LOC_Os10g25590	OsGSTU34	Glutathione S-transferase, N-terminal domain containing protein.	0.858367	1.20542	0.764668	1.18294	-0.119621	0.0633707	0.221435	0.0108309	0.0602629
Os01g0369700	LOC_Os01g27210	OsGSTF5	Glutathione S-transferase GST 8 (EC 2.5.1.18).	2.42012	2.11386	1.7024	1.9269	0.394159	0.478607	0.764497	0.633855	0.0601812
Os10g0530200	LOC_Os10g38670	OsGSTU26	Glutathione S-transferase, C-terminal domain containing protein.	-0.0703086	0.172596	0.0235286	-0.0238225	-0.420214	-0.209733	0.0282311	-0.594056	-0.0591426
Os10g0530300	LOC_Os10g38690	OsGSTU28	Glutathione S-transferase GST 22 (EC 2.5.1.18) (Fragment).	-0.00862926	-0.108547	-0.192086	-0.272209	-0.237495	-0.167967	-0.147387	-0.265433	-0.0798436
Os12g0123200	LOC_Os12g02960	OsGSTU52	Glutathione S-transferase GST 7 (EC 2.5.1.18).	0.00525082	0.0865936	-0.0499924	-0.121563	0.333045	0.410702	0.501013	0.523023	-0.145728
Os01g0950300	LOC_Os01g72170	OsGSTU42	Glutathione S-transferase GST 29 (EC 2.5.1.18).	0.988793	0.668164	0.444792	0.437266	0.224956	0.147798	1.06684	0.929622	-0.173981
Os07g0152700	LOC_Os07g05800	OsGSTU45	Glutathione S-transferase GST 20 (EC 2.5.1.18).	0.0369407	-0.225343	0.229446	-0.121121	-0.372804	-0.192793	-0.0957328	-0.0309577	-0.35924
Os03g0595600	LOC_Os03g39850	OsGSTU43	Glutathione S-transferase GST 29 (EC 2.5.1.18).	0.00355395	0.501047	-0.897015	-0.109799	-0.195205	-0.0971485	-0.412737	-0.298626	-0.375152
Os01g0374000	LOC_Os01g27630	OsGSTF12	Glutathione transferase (EC 2.5.1.18).	-0.0412672	0.0748917	-0.100989	0.0684603	-0.0157652	0.0191105	0.254018	0.280398	-0.385387
Os03g0135300	LOC_Os03g04260	OsGSTF3	Glutathione S-transferase GST 10 (EC 2.5.1.18).	-0.00137171	-0.193671	0.215095	-0.00880173	-0.507693	-0.636109	-0.548576	-0.463914	-0.386357
Os10g0531400	LOC_Os10g38780	OsGSTU10	Glutathione S-transferase GST 30 (EC 2.5.1.18).	1.68977	1.53979	1.62822	2.08274	0.449875	0.546379	1.63525	1.3057	-0.418604
Os11g0245100	LOC_Os11g14040	OsGSTZ4	(No Hit)	-0.412845	-0.319477	-1.08285	-0.684259	0.149743	0.121861	0.361941	0.32695	-0.449781
Os12g0210200	LOC_Os12g10720	OsGSTZ1	Glutathione S-transferase GST 18 (EC 2.5.1.18).	0.55253	0.332368	0.360753	0.464038	0.0366154	0.116626	0.291392	0.196686	-0.971053
Os10g0481300	LOC_Os10g34020	OsGSTU47	Glutathione S-transferase GSTU31 (Fragment).	1.90403	2.22359	1.42164	2.01772	0.0953067	0.032303	-0.43579	-0.378728	-0.986138
Os01g0949900	LOC_Os01g72150	OsGSTU37	GST7 protein (EC 2.5.1.18).	3.12978	3.19396	2.70606	3.27655	-0.0141705	0.549571	0.266639	0.243243	-0.999747
Os10g0525800	LOC_Os10g38189	OsGSTU31	Glutathione S-transferase GSTU31 (Fragment).	0.730278	0.0662788	0.375182	0.00593055	-0.232954	-0.521741	-0.712802	-0.256903	-1.03329
Os01g0764000	LOC_Os01g55830	OsGSTF2	Glutathione S-transferase II.	0.0481704	0.205024	-0.253319	0.267373	0.645935	0.550492	0.686978	0.585409	-1.12034
Os03g0785900	LOC_Os03g57200	OsGSTU1	Glutathione S-transferase GST 19 (EC 2.5.1.18).	1.81597	1.44413	1.2469	1.24023	0.268459	0.303907	0.167007	0.239842	-1.23361
Os01g0933900	LOC_Os01g70770	OsGSTF4	Glutathione transferase III(B) (EC 2.5.1.18).	2.01444	1.75191	1.83975	1.60153	-0.167322	-0.110585	0.143944	0.180691	-1.35071
Os10g0530000	LOC_Os10g38660	OsGSTU27	Glutathione S-transferase TSI-1 (EC 2.5.1.18) (Glutathione S- transferase 1).	4.62194	4.47487	2.39075	2.45711	0.393859	0.177647	0.499227	0.136096	-1.46205
Os05g0412800	LOC_Os05g34150	OsGSTU16	Glutathione S-transferase GST 41 (EC 2.5.1.18).	1.01415	1.36756	0.849186	0.968811	-0.217704	-0.237025	-0.13929	-0.217216	-1.51232
Os01g0370200	LOC_Os01g27260	OsGSTF7	Glutathione-S-transferase 19E50.	-0.189512	-0.0373825	-0.0319065	0.147126	0.163253	0.568078	0.43977	-0.00545853	-1.62386
Os01g0371200	LOC_Os01g27360	OsGSTF1	Glutathione S-transferase 1 (EC 2.5.1.18) (GST class-phi).	0.290654	-0.131808	0.0909872	-0.101463	0.469354	0.394349	0.350102	0.205426	-1.73208
Os07g0468100	LOC_Os07g28480	OsGSTU46	Glutathione S-transferase GST 19 (EC 2.5.1.18).	1.13103	0.987875	0.688474	0.364108	0.360888	0.264882	0.124637	0.028927	-1.84326
Os01g0371500	LOC_Os01g27390	OsGSTF10	Glutathione-S-transferase 19E50.	-1.04212	0.07663	-1.39093	-0.0475323	0.345496	0.300638	-0.124702	0.125332	-1.87994
Os03g0135100	LOC_Os03g04240	OsGSTF15	Glutathione S-transferase GSTF15.	-0.179717	-0.120272	-0.243236	-0.419505	0.00977308	-0.121007	0.00890556	-0.00905777	-2.64533
Os10g0525400	LOC_Os10g38140	OsGSTU15	Glutathione S-transferase GST 31 (EC 2.5.1.18).	0.531173	0.0535518	-0.175014	-0.159644	0.189966	0.18628	0.232474	0.216899	-2.75532
Os03g0134900	LOC_Os03g04220	OsGSTF14	Glutathione S-transferase GSTF14 (Fragment).	-0.151819	-0.163531	-0.0560014	-0.364013	0.0039988	-0.0977575	0.00646998	0.0120487	-2.79974
Os10g0529300	LOC_Os10g38580	OsGSTU18	Tau class GST protein 3.	-0.653981	-0.20576	-0.884046	-0.334844	0.619738	0.465461	0.501695	0.334479	-3.44495
Os10g0543800	LOC_Os10g39740	OsGSTF6	Glutathione S-transferase.	-0.0830304	-0.0907933	-0.138405	-0.335219	0.0335399	-0.0471064	-0.115874	-0.0792217	-3.50514
Os10g0530500	LOC_Os10g38710	OsGSTU13	Glutathione S-transferase, C-terminal domain containing protein.	-0.343025	-0.294844	-0.636637	-0.850333	-0.161415	-0.146518	-0.354001	-0.496104	-4.06316
Os10g0528900	LOC_Os10g38540	OsGSTU14	Glutathione S-transferase, C-terminal domain containing protein.	-0.05574	-0.27115	0.280395	-0.25882	0.671941	0.421059	0.737786	0.575686	-5.19184
Os03g0135200	LOC_Os03g04250	OsGSTF16	Glutathione S-transferase GST 9 (EC 2.5.1.18).	-0.189151	-0.210849	-0.218644	-0.306912	-0.0656523	-0.176064	-0.153188	-0.123044	-5.80178
1Expression coefficients (fold changes in log2) relative to those of controls calculated by empirical Bayes method (see Methods) are shown.
Coefficients < -1, -1 - 0, 0 - 1, > 1 are indicated in blue, pale blue, pale red, and red, respectively.

## Sheet: SupplTabl_S10
Supplementary Table S10. Selected genes forheat shock proteins analyzed in microarray analysis.
RAP	TIGR	gene	Description	root				shoot
				day 2		day 4		day 2		day 4		day 3
				AcOH	AcOK	AcOH	AcOK	AcOH	AcOK	AcOH	AcOK	drought
Os03g0245800	LOC_Os03g14180		Heat shock protein 26.	4.47981	3.28663	3.61409	2.63642	0.520807	1.19649	0.3508	0.915519	6.60523
Os03g0277300	LOC_Os03g16920		Heat shock protein 70.	4.67986	3.85311	3.56352	3.29244	0.597357	1.02509	0.696777	0.852173	6.46782
Os01g0136000	LOC_Os01g04360		16.9 kDa class I heat shock protein.	4.51941	1.96532	3.49748	2.12925	0.71387	0.811169	-0.141894	0.0580511	6.44797
Os01g0136200	LOC_Os01g04380		17.7 kDa heat shock protein.	4.26632	2.06667	3.57375	2.51465	-0.0871017	0.126477	-0.265855	-0.306173	6.36289
Os04g0445100	LOC_Os04g36750		22.7 kDa class IV heat shock protein precursor.	0.23173	-0.463572	-0.206844	-0.640744	0.0753193	0.683223	0.24254	0.635707	6.08936
Os01g0733200	LOC_Os01g53220		Heat shock transcription factor 29 (Fragment).	0.612701	0.944975	0.551325	1.01691	-0.250518	-0.00657409	-0.115729	-0.136836	5.97546
Os01g0136100	LOC_Os01g04370		16.9 kDa class I heat shock protein.	4.97687	2.46053	3.87762	2.71051	0.864859	1.27452	0.844095	1.02794	5.93367
Os04g0107900	LOC_Os04g01740		Heat shock protein 81-1 (HSP81-1) (Heat shock protein 83).	3.49471	2.28025	2.69152	1.87051	0.27449	0.658462	0.334606	0.487886	5.23274
Os03g0266300	LOC_Os03g15960		Heat shock protein Hsp20 domain containing protein.	2.76259	2.10447	1.9915	1.70837	0.265019	0.120234	0.176854	0.179104	5.15169
Os01g0571300	LOC_Os01g39020		Heat shock transcription factor 31 (Fragment).	0.340985	0.770486	-0.0586603	0.324139	0.197686	0.277411	-0.0992102	-0.108674	4.91687
Os05g0519700	LOC_Os05g44340		101 kDa heat shock protein.	5.54906	4.99825	4.26125	3.78819	1.0588	1.32238	1.32633	1.53375	4.40721
Os01g0184100	LOC_Os01g08860		17.5 kDa class II heat shock protein.	3.49097	2.65736	1.72471	1.54594	0.029789	-0.245271	0.260169	0.259556	4.29703
Os03g0218500	LOC_Os03g11910		70kD heat shock protein.	0.749042	0.477346	0.346604	0.366153	0.539365	0.614997	0.583333	0.51241	4.08439
Os02g0232000	LOC_Os02g13800		Heat shock transcription factor 29 (Fragment).	0.525776	0.342033	-0.188512	0.16536	0.2996	0.302433	0.481118	0.719632	3.74884
Os05g0529700	LOC_Os05g45350		Heat shock protein DnaJ family protein.	0.30881	-0.103017	0.400736	-0.128928	0.336926	0.21336	0.569861	0.572883	3.47939
Os06g0716100	LOC_Os06g50230		Heat shock protein DnaJ family protein.	-0.916218	-1.03697	-0.382651	-0.683167	-0.377679	0.304148	0.121048	-1.10292	3.2929
Os02g0527300	LOC_Os02g32590		Heat shock transcription factor 31 (Fragment).	2.7598	2.42596	1.67862	1.55641	0.244146	0.746361	0.440041	0.514325	3.13298
Os11g0244200	LOC_Os11g13980		Pisum sativum 17.9 kDa heat shock protein (hsp17.9) (Fragment).	3.87383	2.43508	2.82693	1.65014	0.36536	0.611649	-0.0337329	0.194818	3.09684
Os03g0267000	LOC_Os03g16030		Low molecular mass heat shock protein Oshsp18.0.	7.22309	6.45436	5.23315	4.9894	0.252217	0.391369	0.318068	0.420254	3.02235
Os01g0135800	LOC_Os01g04340		17 Kd heat shock protein.	1.71942	0.421489	1.10432	0.979767	-0.412878	0.262291	0.488524	0.32481	3.01195
Os02g0217900	LOC_Os02g12610		17.9 kDa class II heat shock protein.	2.86897	2.11501	1.60057	1.35559	-0.0004665	-0.111907	0.154883	0.0159651	2.95429
Os08g0374400	LOC_Os08g28700		Heat shock protein DnaJ family protein.	-0.24544	-0.121049	0.006641	-0.314509	-0.391117	-0.341943	-0.323514	0.0273361	2.55105
Os06g0553100	LOC_Os06g35960		Heat shock transcription factor 29 (Fragment).	0.763805	1.14156	0.874873	1.43729	0.945241	1.32613	1.03426	1.10265	2.49259
Os03g0267200	LOC_Os03g16040		LMW heat shock protein.	2.77105	1.81398	1.36816	0.921034	0.310252	0.392572	0.27157	0.264062	2.44829
Os03g0266900	LOC_Os03g16020		Low molecular mass heat shock protein Oshsp17.3.	4.22676	3.43463	2.74093	2.77557	0.2192	-0.0526894	0.230057	0.225062	2.38826
Os04g0675400	LOC_Os04g57880		Heat shock protein DnaJ family protein.	0.115053	0.0141353	0.498298	0.159644	0.494698	1.3369	1.28778	1.43253	2.29484
Os03g0728100	LOC_Os03g51830		Heat shock protein DnaJ, N-terminal domain containing protein.	0.146879	0.0265164	-0.0342653	0.0579573	0.158393	0.203737	0.146405	0.115857	2.21268
Os03g0795900	LOC_Os03g58160		Heat shock transcription factor 31 (Fragment).	-0.154161	-0.346541	-0.123921	-0.310308	0.297257	0.342426	0.24651	0.226991	2.16131
Os08g0546800	LOC_Os08g43334		Heat shock factor RHSF2.	1.0932	0.726952	0.81287	0.34221	0.0272941	-0.045598	0.327095	0.212796	2.03915
Os09g0482400	LOC_Os09g30418		Heat shock protein 82.	0.0828443	0.113911	0.284346	0.163989	-0.222744	-0.323234	-0.135008	-0.0738056	1.93395
Os02g0128400	LOC_Os02g03600		Heat shock protein DnaJ, N-terminal domain containing protein.	0.0847105	0.00803747	0.194802	0.119023	0.23954	0.237955	0.0915663	0.00288509	1.88109
Os01g0239100	LOC_Os01g13760		Heat shock protein DnaJ family protein.	0.624699	0.522149	0.352574	0.385087	-0.176133	0.030514	0.315826	0.229954	1.80037
Os11g0578500	LOC_Os11g37000		Heat shock protein DnaJ family protein.	0.0329168	0.088798	0.203889	-0.0291464	0.465263	0.403487	0.288971	0.419587	1.5857
Os03g0113700	LOC_Os03g02260		Heat shock 70 kDa protein, mitochondrial precursor.	-0.0360099	-0.0555529	-0.0122933	-0.00975455	0.0352179	-0.0800989	0.0141633	0.0191396	1.56108
Os09g0482100	LOC_Os09g30412		Heat shock protein 82.	0.108121	0.244367	0.268448	0.253219	-0.27072	-0.405659	-0.152633	-0.0978581	1.53467
Os03g0710500	LOC_Os03g50250	OsBIP2	Luminal binding protein 2 precursor (BiP2) (Heat shock protein 70 homolog 2) (B70) (B-70).	0.207584	0.0160809	0.0702696	-0.168676	0.11557	0.104623	-0.14416	-0.317823	1.53132
Os05g0364500	LOC_Os05g30130		Heat shock protein DnaJ family protein.	0.18209	0.0201383	-0.0656362	0.125799	0.154607	0.0262832	0.257612	0.123998	1.44238
Os04g0549600	LOC_Os04g46390		Heat shock protein DnaJ family protein.	0.597346	0.332304	0.357495	0.384181	0.12766	0.00163276	0.207128	0.153134	1.38002
Os01g0277900	LOC_Os01g17040		Heat shock protein DnaJ, N-terminal domain containing protein.	0.0270727	0.0471258	-0.0531752	-0.0115595	0.309861	0.323398	0.162885	0.182201	1.34214
Os04g0568700	LOC_Os04g48030		Heat stress transcription factor Spl7 (Heat shock transcription factor) (Heat shock factor RHSF10).	1.83046	1.04997	0.970871	0.563926	0.0985043	-0.159971	0.252083	0.200073	1.31043
Os02g0693200	LOC_Os02g46640		DnaJ homolog subfamily B member 5 (Heat shock protein Hsp40-3) (Heat shock protein cognate 40) (Hsc40) (Hsp40-2).	0.271113	-0.0903332	0.0464917	-0.114964	-0.332044	-0.497687	-0.430452	-0.469175	1.28013
Os05g0374600	LOC_Os05g31062		Heat shock protein DnaJ, N-terminal domain containing protein.	-0.26725	-0.201387	-0.2882	-0.332493	-0.0414786	-0.0980928	-0.328462	-0.31032	1.26109
Os02g0758000	LOC_Os02g52150		Low molecular weight heat shock protein precursor.	2.36339	2.28724	1.83312	2.00783	-0.607108	-1.12964	-0.21088	-0.407142	1.24973
Os01g0840100	LOC_Os01g62290		Heat shock protein 70.	0.801473	0.233878	0.481476	0.111052	0.308482	-0.0322817	0.208451	0.160924	1.23322
Os09g0526600	LOC_Os09g35790		Heat shock factor protein 3 (HSF 3) (Heat shock transcription factor 3) (HSTF 3).	0.34233	0.0468405	0.110124	-0.229537	0.00132642	-0.193429	0.360502	0.235107	1.19722
Os05g0530400	LOC_Os05g45410		Heat shock factor protein 1 (HSF 1) (Heat shock transcription factor 1) (HSTF 1).	2.26239	2.2297	1.9937	2.03732	0.849203	0.836884	1.72478	1.72494	1.14219
Os03g0401200	LOC_Os03g28310		Heat shock protein DnaJ family protein.	0.0733004	0.107945	0.142085	0.152194	-0.0381301	-0.0430483	-0.221994	-0.161964	1.13348
Os01g0521500	LOC_Os01g33800		Heat shock protein DnaJ family protein.	-0.0348581	0.0139324	-0.0618641	-0.0122612	0.119433	0.133267	-0.0261581	0.0103513	1.1246
Os06g0650900	LOC_Os06g44160		Heat shock protein DnaJ family protein.	0.211491	-0.0411404	0.141063	-0.0127398	-0.89147	-0.921764	0.0133199	-0.25331	1.11209
Os01g0749300	LOC_Os01g54550		Heat shock factor.	0.224963	0.0546336	-0.0249668	0.0474859	0.243661	0.294253	0.20019	0.170962	1.10658
Os03g0136800	LOC_Os03g04400		Heat shock protein DnaJ family protein.	0.116414	0.00351026	-0.045194	0.0598505	0.0357654	0.0195665	0.0464476	0.0164512	1.05525
Os08g0522600	LOC_Os08g41110		Chaperone protein dnaJ (40 kDa heat shock chaperone protein) (HSP40).	0.191261	0.231808	0.0833443	0.27169	-0.108976	-0.144254	-0.0480772	-0.040632	1.03368
Os12g0502700	LOC_Os12g31840		Heat shock protein DnaJ, N-terminal domain containing protein.	-0.0148484	0.219964	0.0571541	0.0456431	-0.183388	-0.0964559	-0.0451347	0.00716218	1.01347
Os03g0761700	LOC_Os03g55360		Heat shock protein DnaJ family protein.	-0.1393	-0.208595	-0.207396	-0.104477	0.20605	0.13532	0.0808102	0.270117	0.976574
Os03g0752700	LOC_Os03g54150		Heat shock protein DnaJ, N-terminal domain containing protein.	-0.231089	-0.343092	-0.214333	-0.141302	0.0525206	0.0373676	-0.134522	-0.183846	0.920446
Os02g0774300	LOC_Os02g53420		Heat shock 70 kDa protein, mitochondrial precursor.	0.139245	0.12101	0.167361	0.153842	-0.328639	-0.308711	-0.168736	-0.0996149	0.8923
Supplementary Table S10. Selected genes forheat shock proteins analyzed in microarray analysis. (continued)
RAP	TIGR	gene	Description	root				shoot
				day 2		day 4		day 2		day 4		day 3
				AcOH	AcOK	AcOH	AcOK	AcOH	AcOK	AcOH	AcOK	drought
Os03g0854500	LOC_Os03g63750		Heat shock transcription factor 31 (Fragment).	-0.191688	-0.187967	-0.133743	-0.12363	0.0832261	0.0690953	0.00214924	0.0366872	0.888578
Os06g0253100	LOC_Os06g14240		Heat shock protein Hsp20 domain containing protein.	0.958081	-0.104788	0.187691	-0.277922	-0.251152	-0.8404	-0.0663319	-0.258263	0.871966
Os03g0261500	LOC_Os03g15480		Heat shock protein DnaJ family protein.	0.493572	0.190049	0.245399	0.440246	0.201065	0.217053	0.232039	0.258421	0.861568
Os10g0507800	LOC_Os10g36370		Heat shock protein DnaJ, N-terminal domain containing protein.	0.048401	0.260792	-0.0524775	0.141784	-0.278217	-0.203047	-0.251555	-0.181772	0.860081
Os08g0474600	LOC_Os08g36980		Heat shock protein DnaJ, N-terminal domain containing protein.	0.300504	0.141506	0.137572	0.194987	0.163767	0.0913548	0.229272	0.204123	0.845931
Os02g0496100	LOC_Os02g29340		Heat shock factor (HSF)-type, DNA-binding domain containing protein.	0.166268	0.0671752	-0.0871581	0.140495	0.0645156	0.196665	0.0835019	0.128609	0.82681
Os06g0219500	LOC_Os06g11610		Low molecular weight heat shock protein precursor.	2.22199	1.99665	1.83879	1.92553	-0.0294267	-0.265642	0.0222374	0.0102242	0.818969
Os11g0703900	LOC_Os11g47760		Heat shock protein 70.	-0.302766	-0.154841	-0.0129465	0.0214051	0.0563592	-0.0777484	0.0335502	0.0667372	0.78979
Os09g0460000	LOC_Os09g28590		Heat shock protein DnaJ, N-terminal domain containing protein.	0.15149	0.0547772	0.245875	0.0817146	-0.167039	-0.148613	-0.00731455	0.0318442	0.696032
Os05g0460000	LOC_Os05g38530		Heat shock protein 70.	3.06086	2.69493	2.06429	1.5966	0.271352	0.191508	0.173639	0.131384	0.694714
Os03g0276800	LOC_Os03g16880		Heat shock protein 70.	0.0936408	0.207857	0.501229	0.551424	0.114365	0.0404511	0.0538724	-0.0120075	0.672273
Os01g0273500	LOC_Os01g16680		Heat shock protein DnaJ, N-terminal domain containing protein.	-0.346279	-0.39017	-0.282638	-0.346681	0.11018	-0.126696	-0.358093	-0.36394	0.666623
Os05g0127400	LOC_Os05g03630		DnaJ homolog subfamily B member 1 (Heat shock 40 kDa protein 1) (Heat shock protein 40) (HSP40) (DnaJ protein homolog 1) (HDJ-1).	0.380628	0.302737	-0.0873126	-0.0120862	-0.0398771	-0.0594375	0.0805848	0.0250483	0.617809
Os07g0124800	LOC_Os07g03270		Heat shock protein DnaJ, N-terminal domain containing protein.	0.18941	0.0308899	-0.0149121	0.062315	0.0424449	0.0702425	0.219718	0.103227	0.593107
Os03g0745000	LOC_Os03g53340		Heat shock factor (HSF)-type, DNA-binding domain containing protein.	2.00041	1.4623	0.751065	0.267096	-0.232722	0.188451	-0.260276	-0.0447467	0.585378
Os07g0470800	LOC_Os07g28800		Heat shock protein DnaJ, N-terminal domain containing protein.	0.0490834	0.0729341	0.148905	0.101013	-0.18528	-0.367387	-0.343378	0.0258921	0.543596
Os07g0620200	LOC_Os07g42800		Heat shock protein DnaJ, N-terminal domain containing protein.	-0.464794	-0.208166	-0.321588	-0.337657	0.0272217	-0.0770381	-0.0753142	-0.0731968	0.513612
Os09g0534600	LOC_Os09g36420		Heat shock protein 82.	-0.142189	-0.0352365	-0.0462043	-0.0791002	0.372231	0.303337	-0.137144	0.106422	0.500615
Os03g0198300	LOC_Os03g10180		Heat shock protein DnaJ, N-terminal domain containing protein.	0.159333	0.0267866	0.0485958	-0.00846266	-0.0448578	-0.0749368	-0.298467	-0.325381	0.499761
Os02g0711300	LOC_Os02g48140		Heat shock protein Hsp20 domain containing protein.	3.97917	1.80813	3.01959	1.66813	-0.759862	-0.258935	-0.150948	-0.190184	0.484819
Os07g0626400	LOC_Os07g43330		Heat shock protein DnaJ, N-terminal domain containing protein.	0.0362856	-0.152458	-0.0831164	0.0168118	0.310754	0.12854	-0.186989	-0.352376	0.481627
Os07g0637100	LOC_Os07g44310		Heat shock protein DnaJ, N-terminal domain containing protein.	-0.223543	-0.139361	-0.0492265	-0.0214028	0.27432	0.303053	0.326795	0.145174	0.446741
Os01g0157800	LOC_Os01g06454		Heat shock protein DnaJ, N-terminal domain containing protein.	0.061377	-0.319529	0.175633	-0.0710223	-0.494433	-0.440974	-0.29175	-0.290019	0.401957
Os03g0837700	LOC_Os03g62150		Heat shock protein DnaJ, N-terminal domain containing protein.	0.405268	0.082684	-0.115529	0.0693434	-0.347649	0.167268	0.455801	0.586951	0.368519
Os07g0192300	LOC_Os07g09450		Heat shock protein DnaJ, N-terminal domain containing protein.	0.0487129	0.00948038	0.221651	0.0711347	-0.325639	-0.327276	-0.00300476	-0.0720402	0.363248
Os11g0187600	LOC_Os11g08460		Heat shock protein 70.	-0.600527	-0.517324	-0.277336	-0.194432	0.269053	-0.180286	-0.0115172	-0.802059	0.340142
Os06g0679800	LOC_Os06g46600		Heat shock protein Hsp70 family protein.	-0.122427	0.0458259	-0.0738648	-0.0458507	-0.178415	-0.204487	-0.321794	-0.203504	0.293164
Os11g0187500	LOC_Os11g08440		Heat shock protein 70.	0.0223832	-0.0532889	0.11681	0.0831911	-0.199611	0.464528	0.135778	0.107938	0.214415
Os02g0760000	LOC_Os02g52270		Heat shock protein DnaJ family protein.	0.155023	0.0745597	-0.0685248	-0.219148	0.0681864	0.0188663	0.144996	0.0966767	0.21297
Os05g0303000	LOC_Os05g23740		Stromal 70 kDa heat shock-related protein, chloroplast (Fragment).	-0.288803	-0.397434	0.00465911	-0.16377	-0.651748	-0.7921	-0.582301	-0.460152	0.202335
Os01g0927400	LOC_Os01g70250		Heat shock protein DnaJ, N-terminal domain containing protein.	0.0477072	0.164124	-0.143722	0.0122318	0.164805	0.120853	0.117068	0.141573	0.117746
Os06g0163000	LOC_Os06g06760		Heat shock protein STI (Stress inducible protein) (GmSTI).	0.43742	0.483756	0.396769	0.459021	0.289849	0.337387	0.401548	0.380551	0.101099
Os01g0556400	LOC_Os01g37560		Heat shock protein DnaJ family protein.	-0.0227722	-0.0357163	-0.217896	-0.151966	0.137475	0.130304	0.197308	0.0423771	0.0444159
Os08g0500700	LOC_Os08g39140		Heat shock protein 82.	-0.221956	-0.155907	-0.214849	-0.134457	-0.0360586	-0.332632	0.124483	0.106943	0.0435105
Os06g0565200	LOC_Os06g36930		Heat shock factor (HSF)-type, DNA-binding domain containing protein.	1.42613	0.886405	0.521855	0.33355	-0.0246323	0.098126	-0.0762673	-0.0888966	-0.0232957
Os12g0258200	LOC_Os12g15590		Heat shock protein DnaJ family protein.	0.363178	0.227399	0.148406	0.257221	0.131138	0.0790674	0.0621857	0.0176907	-0.0302431
Os02g0195300	LOC_Os02g10180		Heat shock protein DnaJ, N-terminal domain containing protein.	-0.0743306	-0.195268	-0.0747623	-0.0801582	0.0490529	-0.0141656	-0.164151	-0.10809	-0.0507488
Os04g0211700	LOC_Os04g13440		Heat shock protein Hsp70 family protein.	-0.00732688	0.258881	0.107286	0.26149	0.0862292	0.124831	-0.278553	-0.178305	-0.0605923
Os10g0437700	LOC_Os10g30162		Heat shock protein Hsp20 domain containing protein.	-0.199665	-0.133522	-0.128262	-0.273116	0.101714	-0.0787876	-0.275916	-0.146292	-0.117535
Os05g0543700	LOC_Os05g46620		Chaperone protein dnaJ (40 kDa heat shock chaperone protein) (HSP40).	0.0282127	-0.0835597	-0.115665	-0.00425453	-0.109533	-0.170298	-0.128248	-0.173555	-0.167419
Os11g0578100	LOC_Os11g36960		Heat shock protein DnaJ family protein.	0.230851	-0.193791	-0.114818	-0.431966	-0.0431987	-0.00601387	0.019466	0.340177	-0.269179
Os01g0923800	LOC_Os01g69930		Heat shock protein DnaJ family protein.	0.15787	0.169302	0.0695059	-0.0774851	-0.0640164	0.18092	-0.360205	0.0991494	-0.31558
Os03g0255200	LOC_Os03g15033		Heat shock protein DnaJ, N-terminal domain containing protein.	-0.151891	-0.149938	0.0794322	-0.154071	-0.736506	-0.876619	-0.526818	-0.475185	-0.31687
Os07g0632600	LOC_Os07g43870		Heat shock protein DnaJ, N-terminal domain containing protein.	-0.179929	-0.108408	-0.0332569	-0.0960323	0.0183669	-0.00240038	-0.230296	-0.117341	-0.344269
Os12g0153800	LOC_Os12g05760		Heat shock protein Hsp70 family protein.	0.473396	0.492078	0.17361	0.425039	-0.148967	-0.357433	0.0603684	-0.00167877	-0.345975
Os05g0579900	LOC_Os05g50370		Heat shock protein DnaJ, N-terminal domain containing protein.	-0.054884	-0.27878	-0.073994	-0.24403	0.234485	0.241341	-0.056678	0.00610748	-0.358827
Os09g0456800	LOC_Os09g28354		Heat stress transcription factor Spl7 (Heat shock transcription factor) (Heat shock factor RHSF10).	0.953396	0.70775	0.597268	0.455224	0.60122	0.579421	1.25556	1.22099	-0.359109
Os01g0730500	LOC_Os01g53020		Heat shock protein DnaJ family protein.	0.200195	-0.0773227	0.535411	-0.171832	0.0893622	0.155576	-0.367392	-0.359639	-0.373435
Os12g0548200	LOC_Os12g36180		Heat shock protein DnaJ, N-terminal domain containing protein.	-0.29231	-0.210299	-0.183802	-0.25656	-0.0134058	-0.0650571	-0.22857	-0.144597	-0.382268
Os03g0222700	LOC_Os03g12236		Heat shock protein DnaJ, N-terminal domain containing protein.	-0.175414	-0.329349	-0.0380613	0.112607	0.213512	0.377344	0.300093	-0.141694	-0.383446
Os01g0180800	LOC_Os01g08560		Heat shock protein Hsp70 family protein.	-0.16782	0.00288306	-0.263002	-0.13956	-0.114736	-0.181979	-0.0918015	-0.0747577	-0.392606
Os04g0687300	LOC_Os04g59060		Heat shock protein DnaJ, N-terminal domain containing protein.	-0.0404963	-0.016679	-0.168948	0.111461	-0.144165	-0.185191	0.0362989	0.00109534	-0.413219
Os01g0875700	LOC_Os01g65480		Heat shock protein DnaJ family protein.	-0.512572	-0.377563	-0.502833	-0.528656	-0.184372	-0.160837	-0.173385	-0.216726	-0.421834
Os01g0977200	LOC_Os01g74580		Heat shock protein DnaJ, N-terminal domain containing protein.	0.149791	-0.0162235	0.121748	0.129851	-0.115892	-0.157176	-0.281044	-0.119295	-0.478396
Supplementary Table S10. Selected genes forheat shock proteins analyzed in microarray analysis. (continued)
RAP	TIGR	gene	Description	root				shoot
				day 2		day 4		day 2		day 4		day 3
				AcOH	AcOK	AcOH	AcOK	AcOH	AcOK	AcOH	AcOK	drought
Os01g0135900	LOC_Os01g04350		LMW heat shock protein.	1.30011	0.700084	0.671938	0.448631	0.520715	0.810557	0.915306	0.830777	-0.496639
Os02g0644100	LOC_Os02g43020		Heat shock protein STI (Stress inducible protein) (GmSTI).	-0.195053	-0.0910013	-0.181346	-0.142658	-0.131511	-0.256946	-0.205453	-0.201174	-0.512652
Os08g0127600	LOC_Os08g03380		Heat shock protein DnaJ, N-terminal domain containing protein.	0.140438	-0.0909342	0.0950346	-0.0194223	-0.577562	-0.623526	-0.474045	-0.483987	-0.56568
Os03g0392400	LOC_Os03g27460		Heat shock protein DnaJ, N-terminal domain containing protein.	-0.07392	-0.0174785	-0.0640213	0.0140802	0.154387	0.221709	0.162376	0.143902	-0.577803
Os10g0419300	LOC_Os10g28340		Heat shock factor protein 1 (HSF 1) (Heat shock transcription factor 1) (HSTF 1).	0.401194	0.175039	0.023563	0.0713678	0.0310744	0.00374796	0.305872	0.0742436	-0.62043
Os05g0181000	LOC_Os05g08840		Heat shock protein Hsp70 family protein.	0.140951	0.216367	0.141367	0.139858	-0.224641	-0.202107	-0.205605	-0.201075	-0.636636
Os01g0634300	LOC_Os01g44310		Heat shock protein DnaJ, N-terminal domain containing protein.	0.351212	0.588981	0.207428	0.425712	-0.0906496	-0.244555	-0.248951	-0.354239	-0.670304
Os03g0821100	LOC_Os03g60620		Cell-autonomous heat shock cognate protein 70.	-0.788059	-0.140463	-0.418806	-0.22824	-0.163854	-0.19803	-0.173434	-0.0770348	-0.795564
Os06g0274000	LOC_Os06g16270		Heat shock factor binding 1 family protein.	-0.0911257	-0.166305	0.000594586	-0.0738417	0.0678081	0.0339473	0.0985855	0.0790664	-0.812663
Os11g0216100	LOC_Os11g10990		Heat shock protein DnaJ, N-terminal domain containing protein.	-0.00397136	0.149499	0.126421	0.0665521	0.0416968	-0.017716	-0.217826	-0.456373	-0.827701
Os02g0128000	LOC_Os02g03570		18 Kd heat shock protein.	-0.029672	-0.237836	-0.140659	-0.355249	0.322058	0.292527	0.1315	0.142171	-0.845628
Os11g0661200	LOC_Os11g43950		Heat shock protein DnaJ, N-terminal domain containing protein.	-0.357506	-0.0529943	-0.32511	-0.0858485	0.14405	0.139094	-0.0605374	-0.0483409	-0.93666
Os05g0334400			Heat shock protein DnaJ family protein.	-0.215623	-0.167473	-0.0825073	-0.121531	-0.460001	-0.457629	-0.445324	-0.334082	-0.947041
Os01g0588000	LOC_Os01g40550		Heat shock protein Hsp20 domain containing protein.	0.00261373	-0.43961	-0.111977	-0.234378	0.131297	0.11085	0.166307	0.124355	-0.950422
Os05g0591400	LOC_Os05g51360		Heat shock protein Hsp70 family protein.	-0.162406	-0.274035	0.549261	0.169936	0.0383844	-0.672467	0.651499	0.510316	-0.982857
Os05g0333500	LOC_Os05g26902		Heat shock protein DnaJ family protein.	-0.199443	-0.204191	-0.097683	-0.157823	-0.413175	-0.395143	-0.478426	-0.374769	-1.01792
Os02g0741100	LOC_Os02g50760		Heat shock protein DnaJ.	-0.580722	-0.549027	-0.48842	-0.51919	0.0115418	-0.054295	-0.293213	-0.246508	-1.12273
Os03g0276500	LOC_Os03g16860		Heat shock protein 70.	-0.224897	-0.320783	-0.131008	-0.213836	-0.0384917	-0.358736	0.0668074	0.130832	-1.15198
Os02g0710900	LOC_Os02g48110		Heat shock protein Hsp70 family protein.	-0.0582312	-0.0508581	-0.0136726	-0.0246834	-0.122325	-0.230361	-0.246602	-0.155453	-1.16079
Os05g0367800	LOC_Os05g30480	OsBIP3	Luminal binding protein 2 precursor (BiP2) (Heat shock protein 70 homolog 2) (B70) (B-70).	0.579474	0.666819	0.12747	0.207563	-0.086614	-0.291132	0.0796206	-0.123986	-1.2485
Os12g0244100	LOC_Os12g14070		Heat shock 70 protein.	0.335179	0.361936	0.274839	0.347732	-0.695596	-0.714549	-0.604455	-0.532256	-1.27042
Os03g0161900	LOC_Os03g06630		Heat shock transcription factor 21 (Fragment).	0.649614	0.00418747	0.441389	-0.118301	-0.513837	-0.703398	-0.582365	-0.656731	-1.29587
Os01g0625300	LOC_Os01g43590		Heat shock transcription factor 31 (Fragment).	0.136645	-0.138582	0.088976	-0.106619	0.49366	0.66002	0.232802	0.256375	-1.4492
Os12g0498500	LOC_Os12g31460		Heat shock protein DnaJ, N-terminal domain containing protein.	-0.448533	-0.136851	-0.098817	-0.0451829	0.157566	-0.285942	-0.451477	-0.39996	-1.55213
Os09g0375100	LOC_Os09g20830		Heat shock factor-binding protein 1.	-0.118624	-0.120984	-0.122772	-0.265729	-0.0878891	-0.103116	-0.0822196	-0.0742814	-1.66633
Os07g0689800	LOC_Os07g49000		Heat shock protein DnaJ, N-terminal domain containing protein.	-0.205442	0.00489579	-0.0418628	-0.213263	-0.334345	-0.263485	-0.0960711	-0.170185	-2.0084
Os02g0555700	LOC_Os02g35000		Chaperone protein dnaJ (40 kDa heat shock chaperone protein) (HSP40).	-0.340714	-0.0924913	-0.348601	-0.105715	0.101047	-0.0222649	-0.0746037	0.0287971	-2.0182
Os10g0159700	LOC_Os10g07210		Heat shock protein Hsp20 domain containing protein.	0.0468599	-0.165195	-0.134163	-0.260451	0.0447462	-0.0341374	-0.000579542	0.0112955	-2.0466
Os10g0478100	LOC_Os10g33790		Heat shock protein DnaJ, N-terminal domain containing protein.	0.464228	0.604483	0.382946	0.360861	-0.551012	-0.621365	-0.46943	-0.424629	-2.55975
Os03g0304500	LOC_Os03g19200		Heat shock protein DnaJ, N-terminal domain containing protein.	-0.330978	-0.192597	0.0989894	-0.314337	-0.200627	-0.236476	-0.260244	-0.260701	-2.79053
Os08g0548400	LOC_Os08g43490		Heat shock protein DnaJ family protein.	0.510106	0.0938125	0.093523	-0.581281	0.308391	0.551086	0.32139	0.0648079	-2.86059
Os06g0212900	LOC_Os06g10990		Heat shock protein Hsp70 family protein.	0.129688	0.550214	0.38944	0.576074	0.329966	0.481631	0.811849	0.838355	-3.38843
Os05g0427900	LOC_Os05g35340		Heat shock protein DnaJ family protein.	-1.34761	-1.38026	-1.09289	-1.09612	0.0155585	0.209447	0.133195	0.0441485	-3.55332
Os09g0455200	LOC_Os09g28200		Heat shock transcription factor 33 (Fragment).	-0.0566846	-0.15937	0.13914	-0.269133	-0.0840088	-0.081811	-0.306179	-0.180391	-4.11346
Os10g0159600	LOC_Os10g07200		Heat shock protein Hsp20 domain containing protein.	-0.241482	0.0188091	-0.146126	-0.151439	0.0541037	-0.0556478	0.0801264	0.123119	-4.42504
1Expression coefficients (fold changes in log2) relative to those of controls calculated by empirical Bayes method (see Methods) are shown.
Coefficients < -1, -1 - 0, 0 - 1, > 1 are indicated in blue, pale blue, pale red, and red, respectively.

[truncated: 7 more sheets: SupplTabl_S11, SupplTabl_S12, SupplTabl_S13, SupplTabl_S14, Supplemental Table S15, SupplTab_S16, SupplTab_S17]
